# Supplementary material for: The brain structure, inflammatory, and genetic mechanisms mediate the association between physical frailty and depression
Source: Nat Commun. 2024 May 23;15:4411. doi: 10.1038/s41467-024-48827-8 (PMC11116547; doi:10.1038/s41467-024-48827-8)
Supplement: Supplementary file 4 — Source Data [file 41467_2024_48827_MOESM4_ESM.xlsx]

## Sheet: Figure 2a
	Participants	Events	HR (95% CI)	P value
Non-frail	202925	4595	1 (Ref)
Prefrail	138111	5586	1.60 (1.53-1.66)	2.42e-116
Frail	11241	1088	3.20 (2.98-3.43)	6.25e-231
	P value	HR (95% CI)	Total N	Cases
frailty0		1.00 (Ref)	202925	4595
frailty1	2.75E-63	1.45 (1.39-1.52)	106855	3812
frailty2	1.41E-145	2.11 (1.99-2.23)	31256	1774
frailty3	1.33E-171	3.09 (2.86-3.35)	8629	778
frailty4	1.15E-95	3.75 (3.31-4.25)	2352	275
frailty5	4.71E-18	4.37 (3.13-6.11)	260	35

## Sheet: Figure 2B
Frailty	HR	95% CI, lower	95% CI, upper
0	1	1	1
1	1.44628	1.39916	1.49499
2	2.11361	2.00737	2.22548
3	3.07881	2.8596	3.31482
4	3.78705	3.42277	4.1901
5	4.45379	3.57459	5.54924

## Sheet: Figure 2C
	Pre-frailty		Frailty
	HR (95% CI)	P for interaction	HR (95% CI)	P for interaction
Males	1.52 (1.44-1.60)	3.60×10-2	2.90 (2.65-3.17)	3.76×10-3
Females	1.69 (1.59-1.80)		3.66 (3.27-4.10)
Age≤65 years	1.66 (1.59-1.74)	6.08×10-6	3.37 (3.10-3.66)	1.62×10-3
Age>65 years	1.30 (1.19-1.43)		2.53 (2.18-2.93)
		P_interaction
	Age	1.49e-06
	Sex	0.000968
	Ethnicity	0.0197
	Deprivation	0.032
	Income	0.0074
	University_education	0.842
	Smoking	0.0999
	Alcohol	0.00643
	Sedentary	0.427
	Metabolic_syndrome	0.485

## Sheet: Figure 2D
	Independent association		Mutually adjusted association
	HR (95% CI)	P value	HR (95% CI)	P value	PAF
Weight loss	1.28 (1.22-1.34)	2.15e-24	1.28 (1.22-1.34)	7.00e-24	0.0421
Exhaustion	2.29 (2.19-2.40)	2.2e-286	2.10 (2.00-2.20)	2.40e-217	0.1307
Weakness	1.36 (1.31-1.42)	7.5e-44	1.23 (1.18-1.29)	3.55e-19	0.0711
Physical inactivity	1.43 (1.35-1.51)	2.9e-35	1.15 (1.08-1.22)	0.000013	0.0404
Slow walking speed	1.91 (1.80-2.01)	8.5e-118	1.50 (1.42-1.59)	4.65e-42	0.0707
Prefrail	1.60 (1.53-1.66)	2.42e-116			0.2058
Frail	3.20 (2.98-3.43)	6.25e-231			0.1316

## Sheet: Figure 3A
	Coeff	SE	P value	Cohen’s d	N	95% CI, lower	95% CI, upper	Cohen's d
CRP	0.12	0.00166	<E-300	0.24	352277	0.23347	0.24653	0.24
Leukocyte	0.06	0.00174	1.09e-286	0.12	342268	0.113173	0.126827	0.12
Lymphocyte	0.01	0.00176	1.39e-15	0.02	342771	0.0131033	0.0268967	0.02
Lymphocyte%	-0.04	0.00177	4.33e-104	-0.08	342775	-0.0869362	-0.0730638	-0.08
Platelet	0.03	0.00173	1.28e-51	0.06	343371	0.053221	0.066779	0.06
Monocyte	0.03	0.00173	1.67e-71	0.06	342771	0.0532262	0.0667738	0.06
Monocyte%	-0.01	0.00174	7.88e-15	-0.02	342775	-0.0268293	-0.0131707	-0.02
Neutrophil	0.07	0.00176	<E-300	0.14	342771	0.133115	0.146885	0.14
Neutrophil%	0.04	0.00179	1.05e-92	0.08	342775	0.0729932	0.0870068	0.08

## Sheet: Figure 3B
CRP	Frailty
19.28	0
2.94	0
1.55	0
2.43	0
0.53	0
0.41	0
5.68	0
0.28	0
1.62	0
0.59	0
1.26	0
0.65	0
2.35	0
0.62	0
0.49	0
1.48	0
0.76	0
3.9	0
0.92	0
3.37	0
2.87	0
1.25	0
0.95	0
1.56	0
0.52	0
0.47	0
1.7	0
5.88	0
0.81	0
4.73	0
1.77	0
1.3	0
0.88	0
1.72	0
1.23	0
0.39	0
8.82	0
3.83	0
0.79	0
1.71	0
5.1	0
1.72	0
2.03	0
1.47	0
1.31	0
0.76	0
1.46	0
1.57	0
1.76	0
1.49	0
0.24	0
0.33	0
1.08	0
2.32	0
1.73	0
3.8	0
0.35	0
1.57	0
0.82	0
0.68	0
0.23	0
0.79	0
0.52	0
0.48	0
4.46	0
0.64	0
0.79	0
0.46	0
0.93	0
4.26	0
3.02	0
1.55	0
0.21	0
0.93	0
0.99	0
2.2	0
0.71	0
0.77	0
1.33	0
0.87	0
2.07	0
0.28	0
0.3	0
6.24	0
0.37	0
2.42	0
1.81	0
0.43	0
1.29	0
1.96	0
2.49	0
3.94	0
0.76	0
0.39	0
1.14	0
0.86	0
0.32	0
1.32	0
2.94	0
2.29	0
0.58	0
0.5	0
0.93	0
1.44	0
13.16	0
7.04	0
1.77	0
1.16	0
0.57	0
0.69	0
0.69	0
1.86	0
2.55	0
3.61	0
5.83	0
1.43	0
1.1	0
1.08	0
0.46	0
7.43	0
4.95	0
4.49	0
1.91	0
4.91	0
0.75	0
0.93	0
2.03	0
7.52	0
4.15	0
5.62	0
0.25	0
1.15	0
0.84	0
0.72	0
1.09	0
2.24	0
0.92	0
3.32	0
0.42	0
2.02	0
1.83	0
0.57	0
1.44	0
0.73	0
0.69	0
0.34	0
0.21	0
1.17	0
10.67	0
5.51	0
0.34	0
4.29	0
5.01	0
30.73	0
0.53	0
0.75	0
0.7	0
2	0
2.74	0
2.3	0
1.08	0
1.48	0
10.49	0
0.61	0
0.91	0
0.74	0
1.27	0
2.9	0
0.17	0
1.68	0
2.57	0
0.8	0
0.91	0
0.57	0
18.12	0
0.48	0
5.24	0
3.87	0
0.51	0
2.64	0
0.99	0
20.53	0
1.56	0
1.92	0
0.75	0
0.88	0
0.55	0
7.06	0
0.55	0
0.93	0
3.52	0
2.13	0
1.72	0
0.91	0
0.46	0
1.84	0
0.35	0
1.94	0
0.73	0
0.97	0
3.02	0
13.51	0
0.49	0
1.3	0
1.09	0
0.54	0
3.7	0
1.92	0
1.18	0
0.13	0
19.39	0
1.48	0
1.06	0
0.61	0
2.21	0
3.24	0
0.36	0
1.74	0
4.62	0
0.8	0
1.1	0
2.32	0
0.2	0
1.01	0
0.38	0
2.19	0
0.35	0
0.51	0
0.77	0
1.55	0
2.07	0
1.3	0
0.76	0
0.16	0
1.97	0
0.5	0
0.74	0
0.21	0
5.37	0
1.37	0
1.11	0
0.19	0
1.42	0
0.58	0
2.23	0
0.49	0
2.38	0
0.42	0
7.78	0
2.65	0
1.04	0
1.26	0
3.28	0
0.63	0
2	0
3.18	0
0.84	0
0.57	0
0.42	0
1.31	0
7.97	0
0.46	0
3.35	0
2.68	0
6.5	0
0.75	0
0.55	0
0.27	0
1.47	0
0.46	0
1.65	0
0.34	0
0.98	0
0.89	0
0.56	0
0.31	0
7.8	0
0.45	0
0.83	0
0.44	0
4.24	0
2.19	0
0.75	0
2.08	0
1.12	0
0.87	0
0.66	0
0.56	0
0.35	0
0.6	0
4.16	0
1.96	0
4.38	0
0.93	0
0.12	0
0.53	0
0.26	0
1.36	0
4.03	0
1.17	0
6.7	0
0.23	0
0.86	0
0.76	0
0.76	0
1.03	0
0.51	0
7.1	0
0.17	0
0.54	0
3.13	0
0.46	0
0.84	0
1.25	0
1.44	0
0.89	0
0.79	0
2.18	0
19.73	0
0.8	0
2.2	0
0.85	0
0.69	0
0.69	0
1.16	0
0.75	0
0.12	0
1.21	0
1	0
1.33	0
0.88	0
0.77	0
2.23	0
1.6	0
0.65	0
0.49	0
1.99	0
3.18	0
0.87	0
1.47	0
2.56	0
0.79	0
1.26	0
2.39	0
1.04	0
0.36	0
0.54	0
1.16	0
1.35	0
2.6	0
0.4	0
0.47	0
1.9	0
6.85	0
0.34	0
1.74	0
27.28	0
1.2	0
4.8	0
1.97	0
0.39	0
0.7	0
0.61	0
2.9	0
0.8	0
1.01	0
3.89	0
2.85	0
0.46	0
1.05	0
2.22	0
0.81	0
2.25	0
1.03	0
0.76	0
0.43	0
1.35	0
1.51	0
1.11	0
1.5	0
1.6	0
2.86	0
0.16	0
0.68	0
0.22	0
0.66	0
0.92	0
2.95	0
0.64	0
2.69	0
0.95	0
0.79	0
1.88	0
0.87	0
0.83	0
0.74	0
1.46	0
1.59	0
0.77	0
2.01	0
2.34	0
1.44	0
2.8	0
0.6	0
0.61	0
0.21	0
0.27	0
0.61	0
5.77	0
1.03	0
0.87	0
1.22	0
33.54	0
0.76	0
1.15	0
1.2	0
0.36	0
0.19	0
6.95	0
0.97	0
0.53	0
0.69	0
0.43	0
0.85	0
0.36	0
0.65	0
0.37	0
0.78	0
1.09	0
1.58	0
2.17	0
0.42	0
0.29	0
2.05	0
1.92	0
2.72	0
0.47	0
0.77	0
6.04	0
1.37	0
4.57	0
2.95	0
2.51	0
0.99	0
2.1	0
2.77	0
2.36	0
0.62	0
1.83	0
1.48	0
0.26	0
1.79	0
1.17	0
0.24	0
0.89	0
0.28	0
0.36	0
0.32	0
0.27	0
0.66	0
1.27	0
2.83	0
0.55	0
0.57	0
4.83	0
1.61	0
1.25	0
2.24	0
1.1	0
0.13	0
1.04	0
3	0
0.47	0
2.16	0
1.42	0
0.48	0
0.54	0
0.27	0
3.83	0
0.26	0
1.21	0
9.62	0
1.56	0
0.65	0
0.62	0
1.09	0
0.93	0
0.96	0
1.38	0
2.31	0
4.37	0
0.86	0
0.26	0
0.43	0
1.47	0
0.6	0
1.19	0
4.42	0
0.39	0
0.32	0
1.84	0
1.43	0
1.78	0
2.16	0
1.15	0
0.89	0
0.56	0
1.17	0
0.72	0
2.07	0
8.57	0
9.97	0
0.5	0
1	0
0.59	0
1.73	0
0.35	0
0.68	0
0.29	0
3.21	0
3.39	0
0.33	0
1.48	0
1.42	0
1.06	0
0.77	0
2.02	0
0.23	0
0.22	0
1.01	0
14.96	0
5	0
0.38	0
3.33	0
1.15	0
1.29	0
0.29	0
0.42	0
5.05	0
7.19	0
8.23	0
1.47	0
1.24	0
0.46	0
0.29	0
0.73	0
5.06	0
2.86	0
0.37	0
0.66	0
2.28	0
1.43	0
1.07	0
0.66	0
2.66	0
0.48	0
6.04	0
4.9	0
0.46	0
19.68	0
0.15	0
0.99	0
1.04	0
8.08	0
0.17	0
0.75	0
0.62	0
0.68	0
0.62	0
1.53	0
1.18	0
0.78	0
2.81	0
5.61	0
1.47	0
0.58	0
6.26	0
3.76	0
5.07	0
5.44	0
4.27	0
8.07	0
0.72	0
0.9	0
0.91	0
0.99	0
1.92	0
0.7	0
0.23	0
2.1	0
0.2	0
0.27	0
2.19	0
0.71	0
1.45	0
0.42	0
0.26	0
1.93	0
1.26	0
0.8	0
3.51	0
0.65	0
0.18	0
1.49	0
0.48	0
1	0
0.57	0
0.34	0
0.48	0
0.19	0
1.13	0
1.31	0
1.22	0
0.5	0
1.91	0
4.82	0
0.5	0
1	0
1.58	0
0.4	0
0.27	0
2.4	0
1.67	0
1.26	0
2.15	0
2.06	0
2.82	0
1.02	0
0.98	0
6.36	0
1.76	0
1.7	0
5.17	0
0.71	0
0.9	0
0.2	0
2.56	0
1.41	0
0.93	0
3.16	0
0.6	0
1.86	0
0.66	0
1.25	0
1.89	0
0.4	0
0.27	0
0.32	0
1.19	0
0.41	0
0.48	0
0.85	0
2.35	0
2.43	0
1.81	0
3.08	0
0.48	0
3.6	0
0.32	0
2.55	0
0.44	0
3.32	0
1.42	0
0.79	0
1	0
5.47	0
1.75	0
34.84	0
1.14	0
1.15	0
0.82	0
11.66	0
1.99	0
0.6	0
0.55	0
2.07	0
2.49	0
5.84	0
0.89	0
2.22	0
0.5	0
0.95	0
0.39	0
0.96	0
0.25	0
0.62	0
0.57	0
0.69	0
2.94	0
0.26	0
0.25	0
0.78	0
2.25	0
7.32	0
3.78	0
1.12	0
0.51	0
0.8	0
2.6	0
0.83	0
0.56	0
0.75	0
0.89	0
1.81	0
1.21	0
3.32	0
1.91	0
1.14	0
1.25	0
4.03	0
0.56	0
1.39	0
1.94	0
0.41	0
1.75	0
0.3	0
0.74	0
0.81	0
1.16	0
1.63	0
0.35	0
1.21	0
0.9	0
1.11	0
0.63	0
3.75	0
5.7	0
2.28	0
13.77	0
1.13	0
0.75	0
9.65	0
0.87	0
2.62	0
0.3	0
0.54	0
3.42	0
0.15	0
1.77	0
1.09	0
0.76	0
0.28	0
0.82	0
1.39	0
1.7	0
0.55	0
0.81	0
0.82	0
0.76	0
2.56	0
0.23	0
3.39	0
1.54	0
2.76	0
1.43	0
1.02	0
3.14	0
0.34	0
0.78	0
2.11	0
4.35	0
1.76	0
0.16	0
2.02	0
1.94	0
0.63	0
0.86	0
1.28	0
1.78	0
1.64	0
1.77	0
0.9	0
0.8	0
0.93	0
0.38	0
0.38	0
0.96	0
0.81	0
0.83	0
2.74	0
1.75	0
1.32	0
3.16	0
4.45	0
1.34	0
1.11	0
0.43	0
1.02	0
0.29	0
0.52	0
2.77	0
1.32	0
0.47	0
0.48	0
0.45	0
0.85	0
2.65	0
0.68	0
0.53	0
1.95	0
0.81	0
0.45	0
1.3	0
1.54	0
44.27	0
1.62	0
1.06	0
0.99	0
2.34	0
1.12	0
0.35	0
1.31	0
0.31	0
0.73	0
4.09	0
0.39	0
1.7	0
0.47	0
0.32	0
0.64	0
1.95	0
0.36	0
2.73	0
1.92	0
1.1	0
0.52	0
3	0
0.91	0
5.82	0
0.44	0
0.19	0
0.37	0
2.59	0
0.28	0
0.73	0
0.38	0
1.35	0
1.9	0
0.29	0
0.48	0
2.3	0
28.67	0
0.39	0
0.33	0
0.42	0
11.82	0
3.5	0
9.62	0
1.67	0
3.44	0
1.76	0
0.27	0
7.32	0
0.47	0
6.47	0
1	0
1.26	0
3.3	0
2.24	0
1.37	0
0.78	0
0.65	0
0.67	0
3.25	0
0.15	0
0.2	0
0.71	0
0.27	0
1.83	0
2.44	0
0.71	0
0.18	0
3.52	0
1.3	0
0.57	0
0.68	0
0.39	0
0.89	0
1.3	0
1.26	0
1.03	0
2.51	0
7.39	0
18.61	0
2.64	0
1.62	0
0.93	0
0.51	0
0.15	0
2	0
6.25	0
0.19	0
21.51	0
2.4	0
1.3	0
0.65	0
0.49	0
1.96	0
16.79	0
0.87	0
0.96	0
0.32	0
0.91	0
0.74	0
1.16	0
1.93	0
1.38	0
0.95	0
1.07	0
1.44	0
2.46	0
1.86	0
1.7	0
1.09	0
0.21	0
5.61	0
2.37	0
0.19	0
0.33	0
2.84	0
1.57	0
0.63	0
0.33	0
0.65	0
3.59	0
4.68	0
1.3	0
0.67	0
0.8	0
0.86	0
1.66	0
0.52	0
0.9	0
3.23	0
1.14	0
3.08	0
2.71	0
0.17	0
2.88	0
0.38	0
0.93	0
0.24	0
1.18	0
4.48	0
1.8	0
4.03	0
0.47	0
0.81	0
0.77	0
0.8	0
3.23	0
1.39	0
0.57	0
0.78	0
2.42	0
0.63	0
1.55	0
0.63	0
4.38	0
1.68	0
0.46	0
2.81	0
6.31	0
2.49	0
0.3	0
3.61	0
0.36	0
0.44	0
7.31	0
1.78	0
4.51	0
4.99	0
0.32	0
2.49	0
0.57	0
0.44	0
0.18	0
1.02	0
1.03	0
2.53	0
0.78	0
0.8	0
2.23	0
0.8	0
1.94	0
0.92	0
0.58	0
0.33	0
0.49	0
0.23	0
1.12	0
0.6	0
1.37	0
0.54	0
1.06	0
1.03	0
0.96	0
0.89	0
0.86	0
0.98	0
0.3	0
1	0
0.78	0
1.08	0
0.79	0
8.34	0
1.96	0
0.22	0
1.11	0
0.84	0
0.7	0
0.77	0
6.41	0
1.13	0
0.65	0
3.31	0
1.62	0
0.87	0
1.4	0
0.85	0
0.47	0
0.4	0
0.42	0
0.52	0
3.12	0
5.76	0
0.97	0
3.44	0
1.66	0
0.24	0
0.5	0
2.78	0
1.39	0
1.82	0
12.24	0
0.65	0
0.97	0
1.82	0
2.18	0
1.69	0
0.42	0
0.53	0
2.48	0
1.05	0
0.84	0
0.28	0
1.89	0
1.34	0
1.16	0
3.29	0
0.64	0
4.77	0
0.24	0
0.45	0
0.18	0
0.3	0
0.73	0
2.19	0
0.19	0
0.54	0
0.76	0
1.11	0
1.86	0
3.27	0
2.17	0
1.21	0
2.94	0
0.17	0
0.46	0
0.21	0
1.58	0
0.58	0
1.81	0
1.89	0
0.46	0
0.33	0
3.98	0
2.22	0
0.96	0
1.12	0
0.34	0
0.63	0
2.1	0
1.29	0
0.43	0
2.02	0
1.35	0
0.73	0
2.35	0
0.65	0
2.45	0
0.11	0
0.52	0
0.96	0
4.56	0
0.55	0
1.91	0
1.43	0
0.49	0
0.92	0
0.56	0
0.68	0
9.92	0
1.93	0
0.96	0
0.32	0
1.46	0
2.27	0
0.69	0
4.66	0
1.05	0
2.99	0
1.38	0
6.81	0
1.12	0
0.32	0
0.67	0
1.66	0
1.34	0
1.13	0
0.65	0
1.49	0
1.78	0
0.48	0
5.96	0
0.34	0
0.63	0
0.68	0
0.86	0
2.27	0
0.22	0
0.66	0
0.31	0
1.38	0
2.94	0
3.98	0
0.82	0
2.72	0
1.12	0
0.43	0
0.64	0
1.79	0
23.3	0
0.71	0
0.95	0
2.69	0
1.4	0
1.11	0
2.29	0
0.57	0
4.4	0
0.64	0
1.03	0
1.97	0
3.5	0
0.45	0
1.07	0
0.79	0
0.13	0
2.32	0
2.19	0
1.97	0
0.57	0
0.81	0
0.53	0
0.29	0
2.08	0
1.71	0
1.4	0
0.71	0
0.91	0
3.92	0
0.28	0
0.33	0
2.53	0
0.65	0
5.44	0
0.66	0
1.05	0
0.73	0
0.88	0
1.8	0
2.19	0
0.87	0
3.7	0
0.64	0
0.17	0
2.02	0
0.67	0
1.23	0
1.3	0
1.72	0
13.29	0
1.19	0
0.93	0
0.12	0
7.42	0
0.8	0
0.59	0
0.68	0
0.39	0
0.44	0
1.59	0
0.39	0
0.16	0
1.24	0
2.25	0
0.93	0
4.21	0
1.22	0
0.59	0
1.1	0
2.59	0
0.37	0
2.01	0
0.36	0
0.3	0
5.56	0
0.8	0
0.89	0
1.5	0
2.59	0
1	0
0.95	0
0.43	0
0.25	0
0.61	0
0.59	0
0.77	0
1.02	0
1.23	0
0.2	0
0.55	0
0.57	0
0.18	0
3.87	0
0.78	0
3.15	0
1.09	0
0.43	0
1.72	0
0.82	0
11.58	0
2.48	0
6.63	0
0.46	0
3.45	0
9.7	0
0.41	0
0.84	0
1.41	0
0.33	0
0.22	0
0.81	0
0.38	0
0.79	0
0.51	0
1.34	0
9.81	0
0.77	0
0.84	0
1.6	0
0.31	0
0.23	0
2.36	0
0.59	0
2.61	0
1.24	0
3.98	0
1.38	0
4.33	0
0.61	0
1.71	0
1.28	0
4.07	0
0.81	0
0.56	0
0.32	0
1.24	0
1.54	0
0.92	0
1.94	0
0.45	0
5.95	0
0.62	0
0.53	0
0.22	0
0.6	0
1.18	0
3.32	0
1.51	0
0.94	0
1.36	0
0.56	0
0.91	0
0.7	0
2.67	0
0.39	0
4.28	0
0.12	0
5.34	0
0.7	0
1.08	0
1.67	0
2.46	0
0.69	0
0.72	0
1.72	0
0.41	0
5.37	0
1.58	0
0.62	0
0.57	0
0.62	0
0.69	0
1.15	0
1.35	0
0.76	0
0.69	0
1.39	0
15.71	0
2.18	0
1.86	0
1.21	0
3.53	0
1.25	0
11.15	0
0.77	0
3.83	0
0.21	0
3.02	0
2.08	0
1.91	0
2.53	0
1.48	0
2.01	0
0.87	0
5.89	0
0.59	0
0.31	0
0.44	0
2.39	0
1.63	0
6.71	0
2.91	0
1.9	0
2.58	0
0.92	0
3.78	0
6.35	0
3.38	0
1.75	0
1.79	0
3.16	0
1.27	0
0.38	0
0.18	0
0.51	0
2.35	0
9.23	0
0.13	0
5.81	0
0.46	0
0.43	0
1.41	0
8.14	0
0.74	0
0.69	0
0.51	0
2.15	0
3.29	0
2.23	0
1.51	0
2.24	0
0.4	0
0.46	0
1.35	0
0.46	0
0.79	0
0.96	0
1.09	0
0.31	0
0.43	0
1.01	0
7	0
1.79	0
2.54	0
0.25	0
12.11	0
5.7	0
0.63	0
0.34	0
0.27	0
0.53	0
4.46	0
0.48	0
0.44	0
0.36	0
0.65	0
1.93	0
2.66	0
1.74	0
2.14	0
0.56	0
2.96	0
8.96	0
2.37	0
3.67	0
0.62	0
0.4	0
0.34	0
0.82	0
3.84	0
7.45	0
0.98	0
1.1	0
1.34	0
1.01	0
1.38	0
1.32	0
0.3	0
1.77	0
0.35	0
1.25	0
0.78	0
0.48	0
6.16	0
0.61	0
1.57	0
1.13	0
0.5	0
2.97	0
1.39	0
4.3	0
1.52	0
0.27	0
0.4	0
0.48	0
0.94	0
0.31	0
1.99	0
0.83	0
0.71	0
6.45	0
1.02	0
1.64	0
4.18	0
0.28	0
5.43	0
2.01	0
0.78	0
2.61	0
1.2	0
3.34	0
0.32	0
4.2	0
0.24	0
2.39	0
2.42	0
0.6	0
17.64	0
1.01	0
4.28	0
0.95	0
2.25	0
7.29	0
4.04	0
3.05	0
0.26	0
2.08	0
0.15	0
11.58	0
4.68	0
1.41	0
1.83	0
0.14	0
0.71	0
1.66	0
0.56	0
13.44	0
0.53	0
1.63	0
2.57	0
6.77	0
3.18	0
1.77	0
0.71	0
0.33	0
2.33	0
6.27	0
0.61	0
0.46	0
4.3	0
1.05	0
0.39	0
1.36	0
0.4	0
0.62	0
30.6	0
0.38	0
3.69	0
5.21	0
0.51	0
2.27	0
2.5	0
1.28	0
1	0
1.09	0
0.96	0
0.62	0
17.87	0
0.48	0
0.22	0
3.47	0
0.65	0
1.8	0
0.48	0
0.74	0
0.94	0
0.35	0
0.89	0
5.77	0
2.22	0
0.95	0
0.16	0
4.48	0
0.24	0
2.62	0
0.52	0
0.42	0
0.5	0
2.57	0
0.76	0
1.3	0
0.45	0
1.37	0
1.36	0
0.86	0
0.52	0
1.65	0
0.5	0
3.47	0
1.34	0
0.48	0
0.74	0
0.68	0
42.36	0
0.82	0
0.23	0
0.36	0
1.03	0
0.88	0
3.09	0
5.07	0
0.4	0
1.85	0
0.38	0
0.79	0
3.32	0
0.66	0
1.18	0
1.05	0
4.61	0
4.51	0
2.26	0
1.47	0
16.59	0
0.63	0
1.14	0
2.12	0
2.95	0
1.16	0
7.53	0
1.65	0
2.82	0
0.47	0
0.28	0
2	0
4.14	0
5.96	0
1.02	0
0.71	0
1.74	0
1.29	0
0.65	0
1.8	0
1.82	0
0.48	0
4.17	0
1.29	0
1.04	0
2.73	0
0.25	0
0.42	0
0.11	0
0.98	0
2.58	0
0.48	0
0.86	0
6.37	0
0.77	0
0.86	0
1.03	0
1.33	0
2.59	0
0.26	0
0.77	0
0.76	0
3.21	0
1.03	0
3.58	0
0.24	0
0.82	0
0.11	0
2.1	0
0.86	0
0.76	0
0.82	0
0.62	0
1.85	0
0.91	0
0.85	0
1.18	0
0.12	0
6.36	0
1.73	0
1.78	0
1.22	0
1.56	0
2.45	0
0.54	0
2.01	0
0.9	0
0.27	0
2.13	0
1	0
0.9	0
0.37	0
0.93	0
1.29	0
0.77	0
0.38	0
0.33	0
0.38	0
1.44	0
1.74	0
1.55	0
0.26	0
0.57	0
1.28	0
0.96	0
0.27	0
0.72	0
5.15	0
0.6	0
1.21	0
0.11	0
0.32	0
0.19	0
4.36	0
0.58	0
1.13	0
1.01	0
0.64	0
0.63	0
11.98	0
1.77	0
1.51	0
1.32	0
4.39	0
2.35	0
6.99	0
5.6	0
0.55	0
1.59	0
0.43	0
1.78	0
0.46	0
1.36	0
2.84	0
1.07	0
0.95	0
3.15	0
0.41	0
8.68	0
0.58	0
4.93	0
0.34	0
0.81	0
0.72	0
1.06	0
2.96	0
2.9	0
3.45	0
0.55	0
0.49	0
0.35	0
0.8	0
0.55	0
20.66	0
0.88	0
1.62	0
1.14	0
4.47	0
0.24	0
3.95	0
0.66	0
2.03	0
0.53	0
1.8	0
0.17	0
0.89	0
3.09	0
0.25	0
1.13	0
4.61	0
0.63	0
3	0
0.21	0
3.63	0
1.46	0
0.3	0
1.68	0
0.33	0
1.05	0
1.22	0
0.25	0
0.61	0
0.68	0
2.25	0
3.28	0
1.98	0
1.32	0
0.46	0
1.1	0
17.46	0
4.45	0
1.22	0
0.46	0
0.54	0
0.82	0
0.56	0
0.41	0
1.47	0
3.38	0
0.45	0
1.11	0
0.51	0
1.17	0
0.19	0
0.39	0
0.94	0
0.52	0
0.49	0
0.11	0
0.71	0
1.82	0
0.29	0
0.47	0
0.42	0
0.28	0
1.87	0
1.58	0
56.32	0
1.23	0
0.72	0
5.88	0
2.84	0
1.03	0
2.07	0
0.66	0
1.26	0
2.15	0
5.13	0
3.42	0
0.29	0
0.18	0
1.13	0
0.44	0
1.88	0
0.57	0
1.28	0
3.49	0
12.35	0
2.53	0
0.34	0
3.36	0
0.3	0
0.35	0
0.8	0
4.14	0
0.18	0
0.73	0
0.89	0
5.24	0
2.65	0
0.61	0
0.52	0
0.96	0
1.65	0
1.07	0
1.88	0
0.8	0
2.57	0
0.3	0
0.09	0
6.9	0
0.39	0
0.25	0
1.06	0
1.21	0
0.37	0
6.17	0
1.8	0
0.63	0
1.85	0
3.27	0
0.61	0
1.2	0
0.9	0
1.23	0
0.35	0
2.45	0
0.56	0
0.59	0
1.02	0
3.74	0
0.4	0
1.41	0
0.47	0
0.2	0
0.13	0
1.89	0
1.48	0
0.63	0
0.88	0
2.46	0
1.54	0
1.18	0
1.17	0
0.21	0
0.84	0
0.42	0
1.02	0
2.06	0
1.8	0
0.46	0
0.42	0
15.36	0
0.38	0
2.45	0
0.5	0
0.47	0
0.91	0
9.51	0
13.46	0
1.99	0
4.07	0
1.54	0
8.29	0
0.97	0
0.51	0
2.36	0
0.37	0
0.56	0
0.72	0
1.54	0
1.53	0
4.63	0
4.8	0
0.13	0
0.54	0
2.85	0
2.68	0
0.67	0
4.95	0
1.39	0
0.77	0
1.06	0
1.19	0
0.29	0
2.29	0
4.18	0
1.97	0
0.9	0
16.57	0
0.13	0
0.35	0
1.95	0
1.18	0
1.57	0
0.39	0
1.25	0
1.95	0
1.33	0
1.85	0
3.94	0
0.15	0
1.86	0
4.34	0
2.26	0
1.42	0
0.18	0
0.42	0
0.39	0
0.77	0
4.15	0
1.63	0
1.34	0
0.49	0
0.91	0
0.55	0
3.98	0
1.06	0
1.78	0
3.48	0
4.1	0
0.36	0
0.58	0
1.16	0
1.6	0
10.43	0
1.08	0
3.21	0
0.2	0
0.43	0
0.75	0
0.46	0
3.79	0
0.54	0
0.56	0
0.45	0
1.69	0
2.22	0
0.58	0
0.55	0
2.45	0
0.69	0
0.22	0
4	0
1.33	0
0.72	0
1.24	0
0.74	0
0.73	0
4.59	0
0.73	0
3.02	0
1.65	0
2.89	0
2.02	0
2.91	0
1.9	0
0.41	0
2.5	0
3.82	0
1.32	0
0.79	0
5.51	0
1.21	0
0.85	0
3.38	0
1.54	0
3.75	0
1.71	0
2.24	0
1.51	0
0.9	0
0.76	0
0.5	0
6.45	0
1.64	0
0.19	0
5.11	0
0.39	0
1.19	0
0.64	0
1.7	0
0.54	0
3.19	0
0.82	0
0.32	0
7.24	0
0.33	0
0.24	0
1.05	0
29.77	0
4.04	0
5.61	0
0.47	0
4.79	0
1.12	0
5.78	0
0.76	0
0.6	0
2.09	0
7.68	0
1.3	0
3.61	0
[truncated: 350,278+ more rows]

## Sheet: Figure 3C
	HR (95% CI)	P value	N
CRP	1.10 (1.08-1.12)	1.24e-21	352277
Leukocyte	1.10 (1.08-1.12)	3.64e-23	342268
Lymphocyte	1.03 (1.02-1.05)	0.00306	342771
Lymphocyte%	0.95 (0.93-0.97)	5.64e-06	342775
Platelet	1.06 (1.04-1.08)	4.49e-08	343371
Monocyte	1.05 (1.03-1.07)	2.5e-05	342771
Monocyte%	0.97 (0.96-0.99)	0.1	342775
Neutrophil	1.10 (1.08-1.12)	4.64e-26	342771
Neutrophil%	1.05 (1.03-1.07)	3.28e-06	342775

## Sheet: Figure 3D-tertiles
	Middle tertile		Highest tertile
	HR (95% CI)	P value	HR (95% CI)	P value
CRP	1.06 (1.01-1.12)	0.13	1.22 (1.16-1.28)	7.14e-15
Leukocyte	1.12 (1.06-1.17)	0.000103	1.25 (1.19-1.31)	1.59e-19
Lymphocyte	1.04 (0.99-1.09)	0.99	1.09 (1.04-1.14)	0.00333
Lymphocyte%	0.88 (0.84-0.93)	1.49e-06	0.89 (0.85-0.93)	3.05e-06
Platelet	1.00 (0.95-1.05)	0.936	1.11 (1.06-1.17)	7.86e-05
Monocyte	1.07 (1.02-1.14)	0.13	1.10 (1.06-1.15)	5.17e-05
Monocyte%	0.97 (0.93-1.01)	0.99	0.97 (0.92-1.02)	0.99
Neutrophil	1.06 (1.01-1.11)	0.18	1.25 (1.20-1.31)	4.29e-20
Neutrophil%	1.02 (0.97-1.07)	0.99	1.11 (1.06-1.16)	0.000125

## Sheet: Figure 3D-nonlinear
CRP	HR	95% CI, lower	95% CI, upper		Leukocyte	HR	95% CI, lower	95% CI, upper		Lymphocyte	HR	95% CI, lower	95% CI, upper		Lymphocyte%	HR	95% CI, lower	95% CI, upper		Platelet	HR	95% CI, lower	95% CI, upper		Monocyte	HR	95% CI, lower	95% CI, upper		Monocyte%	HR	95% CI, lower	95% CI, upper		Neutrophil	HR	95% CI, lower	95% CI, upper		Neutrophil%	HR	95% CI, lower	95% CI, upper
-2.52573	0.860781	0.741038	0.999873		-3.21888	1.21371	0.617578	2.38527		0	1.05664	0.797293	1.40034		0	1.34983	1.10744	1.64527		0.3	1.17332	0.91778	1.50002		0	0.972609	0.812734	1.16393		0	1.26435	1.08122	1.47849		0	1.00599	0.814783	1.24208		0	0.940043	0.682254	1.29524
-2.49244	0.862031	0.744014	0.99877		-3.18726	1.21149	0.619155	2.37049		0.0138714	1.05522	0.79976	1.39227		0.377889	1.34436	1.10662	1.63317		3.03782	1.17029	0.918416	1.49123		0.00557067	0.972327	0.815335	1.15955		0.0875879	1.25955	1.0799	1.46909		0.0580905	1.00443	0.816642	1.23539		0.452261	0.940192	0.684235	1.2919
-2.45914	0.863283	0.746999	0.997669		-3.15564	1.20927	0.620737	2.35581		0.0277427	1.0538	0.802234	1.38426		0.755779	1.33891	1.1058	1.62116		5.77564	1.16726	0.919052	1.4825		0.0111413	0.972046	0.817942	1.15518		0.175176	1.25478	1.07858	1.45975		0.116181	1.00286	0.818506	1.22875		0.904523	0.940342	0.686222	1.28857
-2.42585	0.864537	0.749996	0.996572		-3.12403	1.20706	0.622322	2.34122		0.0416141	1.05239	0.804715	1.37629		1.13367	1.33348	1.10498	1.60924		8.51346	1.16424	0.919689	1.47382		0.016712	0.971765	0.820556	1.15084		0.262764	1.25002	1.07727	1.45047		0.174271	1.0013	0.820372	1.22214		1.35678	0.940491	0.688215	1.28524
-2.39255	0.865793	0.753002	0.995478		-3.09241	1.20485	0.623912	2.32672		0.0554854	1.05097	0.807203	1.36836		1.51156	1.32808	1.10416	1.59741		11.2513	1.16123	0.920325	1.46519		0.0222827	0.971483	0.823177	1.14651		0.350352	1.24528	1.07595	1.44125		0.232362	0.999744	0.822243	1.21556		1.80905	0.940641	0.690213	1.28193
-2.35926	0.86705	0.756019	0.994388		-3.06079	1.20265	0.625505	2.31231		0.0693568	1.04956	0.809698	1.36049		1.88945	1.3227	1.10333	1.58567		13.9891	1.15822	0.920961	1.45661		0.0278533	0.971202	0.825805	1.1422		0.43794	1.24055	1.07463	1.4321		0.290452	0.998188	0.824116	1.20903		2.26131	0.94079	0.692216	1.27863
-2.32597	0.868309	0.759045	0.993302		-3.02918	1.20045	0.627103	2.29799		0.0832281	1.04816	0.8122	1.35266		2.26734	1.31734	1.10251	1.57402		16.7269	1.15523	0.921596	1.44809		0.033424	0.970921	0.828439	1.13791		0.525528	1.23585	1.07331	1.423		0.348543	0.996634	0.825993	1.20253		2.71357	0.940939	0.694226	1.27533
-2.29267	0.86957	0.762082	0.992219		-2.99756	1.19825	0.628704	2.28375		0.0970995	1.04675	0.814709	1.34488		2.64523	1.312	1.10168	1.56246		19.4647	1.15224	0.922232	1.43961		0.0389947	0.97064	0.83108	1.13364		0.613116	1.23116	1.07199	1.41397		0.406633	0.995083	0.827873	1.19607		3.16583	0.941089	0.69624	1.27204
-2.25938	0.870833	0.765129	0.991141		-2.96594	1.19606	0.63031	2.26961		0.110971	1.04534	0.817224	1.33714		3.02312	1.30668	1.10086	1.55099		22.2026	1.14926	0.922867	1.43119		0.0445653	0.970359	0.833727	1.12938		0.700704	1.22649	1.07067	1.405		0.464724	0.993534	0.829756	1.18964		3.61809	0.941238	0.698261	1.26877
-2.22609	0.872098	0.768186	0.990066		-2.93433	1.19387	0.631919	2.25555		0.124842	1.04394	0.819746	1.32945		3.40101	1.30139	1.10003	1.5396		24.9404	1.14629	0.923502	1.42281		0.050136	0.970079	0.836381	1.12515		0.788291	1.22184	1.06935	1.39608		0.522814	0.991988	0.831642	1.18325		4.07035	0.941388	0.700287	1.2655
-2.19279	0.873365	0.771252	0.988996		-2.90271	1.19169	0.633533	2.24159		0.138714	1.04254	0.822276	1.32181		3.77889	1.29611	1.0992	1.5283		27.6782	1.14332	0.924137	1.41449		0.0557067	0.969798	0.839041	1.12093		0.875879	1.21721	1.06803	1.38723		0.580905	0.990444	0.833532	1.17689		4.52261	0.941538	0.702319	1.26224
-2.1595	0.874633	0.774328	0.987931		-2.8711	1.18951	0.635151	2.2277		0.152585	1.04114	0.824811	1.31421		4.15678	1.29086	1.09837	1.51709		30.416	1.14036	0.924771	1.40622		0.0612773	0.969517	0.841706	1.11674		0.963467	1.21259	1.06671	1.37843		0.638995	0.988902	0.835424	1.17058		4.97487	0.941687	0.704356	1.25899
-2.12621	0.875903	0.777414	0.98687		-2.83948	1.18733	0.636773	2.21391		0.166456	1.03974	0.827354	1.30666		4.53467	1.28563	1.09753	1.50596		33.1538	1.13741	0.925405	1.39799		0.066848	0.969237	0.844378	1.11256		1.05106	1.20799	1.06538	1.3697		0.697085	0.987363	0.837319	1.16429		5.42714	0.941837	0.706399	1.25574
-2.09291	0.877175	0.780508	0.985814		-2.80786	1.18516	0.638399	2.2002		0.180328	1.03835	0.829903	1.29915		4.91256	1.28042	1.09669	1.49492		35.8916	1.13447	0.926038	1.38982		0.0724187	0.968956	0.847055	1.1084		1.13864	1.20341	1.06406	1.36102		0.755176	0.985826	0.839217	1.15805		5.8794	0.941986	0.708448	1.25251
-2.05962	0.878449	0.783612	0.984764		-2.77625	1.18299	0.640029	2.18657		0.194199	1.03696	0.832459	1.29169		5.29045	1.27523	1.09586	1.48396		38.6295	1.13154	0.926671	1.38169		0.0779893	0.968676	0.849737	1.10426		1.22623	1.19885	1.06273	1.3524		0.813266	0.984292	0.841118	1.15184		6.33166	0.942136	0.710502	1.24929
-2.02633	0.879725	0.786725	0.983719		-2.74463	1.18083	0.641663	2.17303		0.20807	1.03556	0.835021	1.28427		5.66834	1.27006	1.09501	1.47309		41.3673	1.12861	0.927304	1.37362		0.08356	0.968396	0.852425	1.10014		1.31382	1.1943	1.0614	1.34384		0.871357	0.98276	0.843021	1.14566		6.78392	0.942286	0.712563	1.24607
-1.99303	0.881003	0.789846	0.982679		-2.71301	1.17867	0.643301	2.15957		0.221942	1.03417	0.83759	1.2769		6.04623	1.26491	1.09417	1.4623		44.1051	1.12569	0.927936	1.36559		0.0891307	0.968116	0.855117	1.09605		1.40141	1.18977	1.06007	1.33534		0.929447	0.98123	0.844926	1.13952		7.23618	0.942435	0.714628	1.24286
-1.95974	0.882282	0.792976	0.981646		-2.6814	1.17651	0.644944	2.1462		0.235813	1.03279	0.840165	1.26957		6.42412	1.25979	1.09332	1.4516		46.8429	1.12278	0.928567	1.35761		0.0947013	0.967835	0.857814	1.09197		1.48899	1.18526	1.05874	1.3269		0.987538	0.979703	0.846833	1.13342		7.68844	0.942585	0.7167	1.23966
-1.92645	0.883564	0.796114	0.980619		-2.64978	1.17436	0.64659	2.13291		0.249684	1.0314	0.842746	1.26229		6.80201	1.25468	1.09247	1.44098		49.5807	1.11987	0.929198	1.34968		0.100272	0.967555	0.860515	1.08791		1.57658	1.18077	1.05741	1.31852		1.04563	0.978178	0.848743	1.12735		8.1407	0.942735	0.718777	1.23647
-1.89315	0.884847	0.79926	0.979598		-2.61816	1.17221	0.648241	2.1197		0.263556	1.03002	0.845333	1.25505		7.1799	1.2496	1.09162	1.43044		52.3186	1.11698	0.929827	1.34179		0.105843	0.967275	0.86322	1.08387		1.66417	1.17629	1.05607	1.31019		1.10372	0.976655	0.850655	1.12132		8.59296	0.942885	0.72086	1.23329
-1.85986	0.886132	0.802413	0.978585		-2.58655	1.17007	0.649896	2.10658		0.277427	1.02863	0.847927	1.24785		7.55779	1.24453	1.09076	1.41998		55.0564	1.11409	0.930456	1.33396		0.111413	0.966996	0.865928	1.07986		1.75176	1.17183	1.05473	1.30192		1.16181	0.975135	0.852568	1.11532		9.04523	0.943035	0.722948	1.23012
-1.82657	0.887419	0.805573	0.97758		-2.55493	1.16793	0.651555	2.09353		0.291298	1.02725	0.850526	1.2407		7.93568	1.23949	1.0899	1.40961		57.7942	1.11121	0.931085	1.32617		0.116984	0.966716	0.868638	1.07587		1.83935	1.16738	1.05339	1.29371		1.2199	0.973618	0.854482	1.10936		9.49749	0.943184	0.725043	1.22696
-1.79327	0.888708	0.80874	0.976582		-2.52331	1.16579	0.653218	2.08057		0.30517	1.02588	0.853131	1.2336		8.31357	1.23447	1.08904	1.39932		60.532	1.10833	0.931712	1.31843		0.122555	0.966436	0.871351	1.0719		1.92693	1.16296	1.05205	1.28556		1.27799	0.972102	0.856398	1.10344		9.94975	0.943334	0.727143	1.2238
-1.75998	0.889998	0.811913	0.975593		-2.4917	1.16366	0.654885	2.06769		0.319041	1.0245	0.855742	1.22654		8.69146	1.22946	1.08817	1.38911		63.2698	1.10546	0.932338	1.31074		0.128125	0.966156	0.874065	1.06795		2.01452	1.15855	1.0507	1.27747		1.33608	0.970589	0.858314	1.09755		10.402	0.943484	0.729248	1.22066
-1.72669	0.891291	0.815091	0.974614		-2.46008	1.16153	0.656557	2.05488		0.332912	1.02312	0.858358	1.21952		9.06935	1.22448	1.08729	1.37899		66.0077	1.1026	0.932963	1.30309		0.133696	0.965877	0.87678	1.06403		2.10211	1.15415	1.04934	1.26943		1.39417	0.969078	0.860231	1.0917		10.8543	0.943634	0.73136	1.21752
-1.69339	0.892585	0.818275	0.973644		-2.42847	1.1594	0.658232	2.04216		0.346784	1.02175	0.860979	1.21254		9.44724	1.21952	1.08641	1.36894		68.7455	1.09975	0.933587	1.29549		0.139267	0.965597	0.879494	1.06013		2.1897	1.14978	1.04798	1.26146		1.45226	0.96757	0.862148	1.08588		11.3065	0.943784	0.733477	1.21439
-1.6601	0.893882	0.821462	0.972685		-2.39685	1.15728	0.659912	2.02952		0.360655	1.02038	0.863605	1.20561		9.82513	1.21458	1.08552	1.35898		71.4833	1.09691	0.93421	1.28794		0.144837	0.965318	0.882207	1.05626		2.27729	1.14542	1.04662	1.25354		1.51035	0.966064	0.864064	1.0801		11.7588	0.943934	0.7356	1.21127
-1.62681	0.89518	0.824653	0.971738		-2.36523	1.15517	0.661596	2.01695		0.374527	1.01901	0.866236	1.19873		10.203	1.20966	1.08462	1.3491		74.2211	1.09407	0.934831	1.28043		0.150408	0.965039	0.884918	1.05241		2.36487	1.14107	1.04525	1.24568		1.56844	0.96456	0.865979	1.07436		12.2111	0.944084	0.737728	1.20816
-1.59351	0.89648	0.827847	0.970803		-2.33362	1.15305	0.663285	2.00446		0.388398	1.01764	0.868872	1.19189		10.5809	1.20475	1.08372	1.3393		76.9589	1.09124	0.93545	1.27297		0.155979	0.964759	0.887625	1.0486		2.45246	1.13674	1.04387	1.23788		1.62653	0.963059	0.867894	1.06866		12.6633	0.944234	0.739863	1.20506
-1.56022	0.897782	0.831042	0.969881		-2.302	1.15094	0.664977	1.99205		0.402269	1.01628	0.871512	1.18509		10.9588	1.19987	1.08281	1.32958		79.6968	1.08842	0.936068	1.26556		0.161549	0.96448	0.890326	1.04481		2.54005	1.13243	1.04249	1.23014		1.68462	0.96156	0.869805	1.06299		13.1156	0.944384	0.742003	1.20196
-1.52693	0.899086	0.834238	0.968974		-2.27038	1.14884	0.666674	1.97972		0.416141	1.01491	0.874155	1.17834		11.3367	1.19501	1.08189	1.31995		82.4346	1.0856	0.936684	1.25819		0.16712	0.964201	0.89302	1.04106		2.62764	1.12814	1.0411	1.22246		1.74271	0.960063	0.871714	1.05737		13.5678	0.944534	0.744148	1.19888
-1.49363	0.900391	0.837433	0.968083		-2.23877	1.14674	0.668375	1.96746		0.430012	1.01355	0.876802	1.17163		11.7146	1.19017	1.08096	1.3104		85.1724	1.08279	0.937298	1.25087		0.172691	0.963922	0.895704	1.03734		2.71523	1.12386	1.03969	1.21484		1.8008	0.958569	0.873619	1.05178		14.0201	0.944684	0.7463	1.1958
-1.46034	0.901699	0.840625	0.96721		-2.20715	1.14464	0.670081	1.95528		0.443883	1.01219	0.879452	1.16496		12.0925	1.18534	1.08002	1.30094		87.9102	1.07999	0.93791	1.2436		0.178261	0.963643	0.898376	1.03365		2.80281	1.1196	1.03828	1.20728		1.85889	0.957077	0.875519	1.04623		14.4724	0.944834	0.748457	1.19274
-1.42705	0.903009	0.843814	0.966356		-2.17553	1.14254	0.67179	1.94318		0.457755	1.01083	0.882105	1.15835		12.4704	1.18054	1.07907	1.29155		90.648	1.0772	0.93852	1.23637		0.183832	0.963365	0.901032	1.03001		2.8904	1.11535	1.03686	1.19979		1.91698	0.955587	0.877413	1.04073		14.9246	0.944984	0.75062	1.18968
-1.39375	0.90432	0.846997	0.965522		-2.14392	1.14045	0.673504	1.93115		0.471626	1.00948	0.884759	1.15177		12.8482	1.17575	1.0781	1.28226		93.3858	1.07441	0.939127	1.22919		0.189403	0.963086	0.903669	1.02641		2.97799	1.11112	1.03543	1.19235		1.97508	0.9541	0.879299	1.03526		15.3769	0.945134	0.752789	1.18663
-1.36046	0.905634	0.850172	0.964713		-2.1123	1.13837	0.675222	1.91919		0.485497	1.00812	0.887415	1.14525		13.2261	1.17099	1.07711	1.27305		96.1237	1.07163	0.939731	1.22205		0.194973	0.962807	0.906283	1.02286		3.06558	1.10691	1.03398	1.18499		2.03317	0.952615	0.881176	1.02985		15.8291	0.945285	0.754963	1.18359
-1.32717	0.90695	0.853337	0.963932		-2.08068	1.13629	0.676945	1.90731		0.499369	1.00677	0.890071	1.13877		13.604	1.16624	1.07611	1.26392		98.8615	1.06886	0.940332	1.21496		0.200544	0.962529	0.908867	1.01936		3.15317	1.10271	1.03251	1.17768		2.09126	0.951132	0.883042	1.02447		16.2814	0.945435	0.757143	1.18055
-1.29387	0.908271	0.856487	0.963185		-2.04907	1.13421	0.678671	1.8955		0.51324	1.00542	0.892727	1.13233		13.9819	1.16152	1.07509	1.25489		101.599	1.0661	0.94093	1.20791		0.206115	0.96225	0.911415	1.01592		3.24075	1.09853	1.03103	1.17045		2.14935	0.949652	0.884893	1.01915		16.7337	0.945585	0.759329	1.17753
-1.26058	0.909597	0.85962	0.962481		-2.01745	1.13213	0.680402	1.88377		0.527111	1.00407	0.895381	1.12595		14.3598	1.15681	1.07405	1.24595		104.337	1.06334	0.941524	1.20091		0.211685	0.961972	0.913918	1.01255		3.32834	1.09436	1.02953	1.16328		2.20744	0.948174	0.886727	1.01388		17.1859	0.945735	0.76152	1.17451
-1.22728	0.910931	0.862731	0.961824		-1.98584	1.13006	0.682138	1.87211		0.540983	1.00272	0.898033	1.11961		14.7377	1.15212	1.07298	1.2371		107.075	1.06059	0.942115	1.19396		0.217256	0.961693	0.916368	1.00926		3.41593	1.09021	1.02801	1.15618		2.26553	0.946698	0.888541	1.00866		17.6382	0.945885	0.763717	1.17151
-1.19399	0.912273	0.865818	0.961222		-1.95422	1.12799	0.683878	1.86052		0.554854	1.00138	0.900681	1.11333		15.1156	1.14745	1.07188	1.22835		109.813	1.05784	0.942701	1.18705		0.222827	0.961421	0.918753	1.00607		3.50352	1.08608	1.02646	1.14916		2.32362	0.945224	0.890329	1.0035		18.0905	0.946036	0.76592	1.16851
-1.1607	0.913626	0.868876	0.96068		-1.9226	1.12593	0.685622	1.84901		0.568725	1.00003	0.903323	1.10709		15.4935	1.1428	1.07075	1.2197		112.551	1.05511	0.943283	1.18019		0.228397	0.96117	0.921066	1.00302		3.59111	1.08196	1.02488	1.14222		2.38171	0.943755	0.892087	0.998414		18.5427	0.946186	0.768128	1.16552
-1.1274	0.91499	0.871903	0.960206		-1.89099	1.12387	0.68737	1.83756		0.582597	0.99869	0.905959	1.10091		15.8714	1.13817	1.06959	1.21116		115.288	1.05238	0.943859	1.17337		0.233968	0.960953	0.9233	1.00014		3.67869	1.07786	1.02327	1.13535		2.4398	0.942306	0.893818	0.993425		18.995	0.946336	0.770342	1.16254
-1.09411	0.916366	0.874894	0.959805		-1.85937	1.12181	0.689123	1.82619		0.596468	0.997349	0.908584	1.09479		16.2492	1.13356	1.06837	1.20272		118.026	1.04966	0.94443	1.16661		0.239539	0.960786	0.925446	0.997474		3.76628	1.07377	1.02163	1.12857		2.49789	0.940905	0.89553	0.98858		19.4472	0.946487	0.772561	1.15957
-1.06082	0.917758	0.877846	0.959484		-1.82775	1.11976	0.69088	1.81489		0.610339	0.996011	0.911198	1.08872		16.6271	1.12897	1.06711	1.1944		120.764	1.04694	0.944994	1.15988		0.245109	0.960682	0.927502	0.99505		3.85387	1.0697	1.01994	1.12188		2.55598	0.939577	0.897229	0.983925		19.8995	0.946637	0.774786	1.1566
-1.02752	0.919164	0.880755	0.959249		-1.79614	1.11771	0.692641	1.80365		0.624211	0.994674	0.913797	1.08271		17.005	1.12439	1.06579	1.18621		123.502	1.04423	0.945552	1.15321		0.25068	0.960657	0.929463	0.992898		3.94146	1.06564	1.01821	1.11529		2.61407	0.938348	0.898922	0.979504		20.3518	0.946787	0.777017	1.15365
-0.994231	0.920589	0.883619	0.959105		-1.76452	1.11567	0.694407	1.79249		0.638082	0.99334	0.916377	1.07677		17.3829	1.11983	1.06441	1.17815		126.24	1.04153	0.946102	1.14659		0.256251	0.960726	0.931333	0.991046		4.02905	1.06161	1.01642	1.1088		2.67216	0.937244	0.900618	0.97536		20.804	0.946938	0.779253	1.15071
-0.960937	0.922031	0.886434	0.959059		-1.7329	1.11363	0.696177	1.7814		0.651954	0.992006	0.918934	1.07089		17.7608	1.1153	1.06294	1.17023		128.977	1.03884	0.946644	1.14001		0.261821	0.960902	0.93312	0.989511		4.11663	1.05761	1.01458	1.10246		2.73025	0.936291	0.902324	0.971537		21.2563	0.947088	0.781495	1.14777
-0.927644	0.923495	0.889198	0.959114		-1.70129	1.11159	0.697951	1.77037		0.665825	0.990675	0.921462	1.06509		18.1387	1.11078	1.06138	1.16248		131.715	1.03615	0.947176	1.13348		0.267392	0.9612	0.934838	0.988305		4.20422	1.05365	1.0127	1.09626		2.78834	0.935513	0.904047	0.968075		21.7085	0.947239	0.783742	1.14484
-0.894351	0.924979	0.89191	0.959275		-1.66967	1.10956	0.69973	1.75942		0.679696	0.989346	0.923954	1.05937		18.5166	1.10628	1.0597	1.15491		134.453	1.03347	0.947698	1.127		0.272963	0.961635	0.936513	0.987431		4.29181	1.04975	1.01076	1.09024		2.84643	0.934937	0.905798	0.965015		22.1608	0.947389	0.785995	1.14192
-0.861057	0.926488	0.894568	0.959546		-1.63805	1.10753	0.701514	1.74853		0.693568	0.988018	0.926403	1.05373		18.8945	1.10181	1.05788	1.14756		137.191	1.0308	0.948208	1.12058		0.278533	0.962223	0.938179	0.986882		4.3794	1.04591	1.00877	1.08441		2.90452	0.934589	0.907588	0.962393		22.6131	0.94754	0.788253	1.13902
-0.827764	0.928021	0.897173	0.959928		-1.60644	1.1055	0.703301	1.73771		0.707439	0.986692	0.928797	1.0482		19.2724	1.09736	1.05592	1.14042		139.929	1.02813	0.948705	1.1142		0.284104	0.962977	0.93988	0.986642		4.46698	1.04214	1.00674	1.07879		2.96261	0.934494	0.909435	0.960243		23.0653	0.94769	0.790516	1.13612
-0.79447	0.92958	0.899726	0.960424		-1.57482	1.10348	0.705093	1.72696		0.72131	0.985368	0.931124	1.04277		19.6503	1.09294	1.05379	1.13353		142.667	1.02547	0.949188	1.10788		0.289675	0.963913	0.941666	0.986685		4.55457	1.03846	1.00466	1.0734		3.0207	0.934677	0.911359	0.958592		23.5176	0.947841	0.792785	1.13322
-0.761177	0.931167	0.902229	0.961033		-1.54321	1.10146	0.70689	1.71627		0.735182	0.984046	0.933367	1.03748		20.0281	1.08854	1.0515	1.12689		145.404	1.02282	0.949654	1.10162		0.295245	0.965046	0.943596	0.986983		4.64216	1.03487	1.00255	1.06823		3.07879	0.935166	0.91339	0.957462		23.9698	0.947992	0.795059	1.13034
-0.727883	0.932783	0.904685	0.961754		-1.51159	1.09945	0.708691	1.70566		0.749053	0.982728	0.935505	1.03233		20.406	1.08418	1.04902	1.12051		148.142	1.02017	0.950101	1.09541		0.300816	0.966391	0.945733	0.987501		4.72975	1.03138	1.00042	1.06331		3.13688	0.935987	0.915565	0.956865		24.4221	0.948142	0.797338	1.12747
-0.69459	0.934431	0.9071	0.962584		-1.47997	1.09744	0.710496	1.6951		0.762924	0.981433	0.937522	1.0274		20.7839	1.07984	1.04637	1.11439		150.88	1.01753	0.950526	1.08926		0.306387	0.967964	0.948139	0.988203		4.81734	1.02801	0.998264	1.05864		3.19497	0.937167	0.917932	0.956805		24.8744	0.948293	0.799622	1.12461
-0.661297	0.936111	0.909481	0.96352		-1.44836	1.09543	0.712306	1.68462		0.776796	0.980185	0.939399	1.02274		21.1618	1.07554	1.04355	1.10851		153.618	1.0149	0.950927	1.08318		0.311957	0.969781	0.950881	0.989057		4.90492	1.02475	0.996111	1.05422		3.25307	0.938733	0.920549	0.957277		25.3266	0.948443	0.801912	1.12175
-0.628003	0.937825	0.911835	0.964556		-1.41674	1.09342	0.71412	1.67419		0.790667	0.97901	0.941125	1.01842		21.5397	1.07127	1.04059	1.10287		156.356	1.01227	0.951301	1.07716		0.317528	0.971858	0.954021	0.990028		4.99251	1.02163	0.993976	1.05004		3.31116	0.940714	0.923481	0.958268		25.7789	0.948594	0.804206	1.11891
-0.59471	0.939575	0.914171	0.965684		-1.38512	1.09142	0.715939	1.66384		0.804538	0.977931	0.94269	1.01449		21.9176	1.06704	1.03749	1.09743		159.094	1.00966	0.951641	1.07121		0.323099	0.974211	0.957623	0.991087		5.0801	1.01864	0.991882	1.04612		3.36925	0.943138	0.926804	0.959759		26.2312	0.948745	0.806506	1.11607
-0.561416	0.941362	0.9165	0.966898		-1.35351	1.08943	0.717762	1.65354		0.81841	0.976973	0.944093	1.011		22.2955	1.06285	1.03431	1.09217		161.831	1.00704	0.951944	1.06533		0.328669	0.976857	0.961746	0.992206		5.16769	1.0158	0.989851	1.04243		3.42734	0.946035	0.930595	0.96173		26.6834	0.948896	0.80881	1.11324
-0.528123	0.943188	0.918834	0.968188		-1.32189	1.08743	0.719589	1.64332		0.832281	0.976161	0.945345	1.00798		22.6734	1.05869	1.03106	1.08705		164.569	1.00444	0.952204	1.05954		0.33424	0.979808	0.966437	0.993363		5.25528	1.01312	0.987912	1.03896		3.48543	0.949436	0.934937	0.964159		27.1357	0.949046	0.811119	1.11043
-0.494829	0.945055	0.921184	0.969544		-1.29027	1.08544	0.721421	1.63315		0.846152	0.975517	0.946473	1.00545		23.0513	1.05457	1.02781	1.08203		167.307	1.00184	0.952412	1.05384		0.339811	0.983041	0.971672	0.994543		5.34286	1.0106	0.986094	1.03571		3.54352	0.953373	0.939913	0.967026		27.5879	0.949197	0.813433	1.10762
-0.461536	0.946964	0.923565	0.970956		-1.25866	1.08346	0.723258	1.62305		0.860024	0.975067	0.947524	1.00341		23.4291	1.05049	1.02458	1.07706		170.045	0.999255	0.952563	1.04824		0.345381	0.986523	0.977392	0.99574		5.43045	1.00826	0.984426	1.03267		3.60161	0.957874	0.945597	0.970311		28.0402	0.949348	0.815752	1.10482
-0.428243	0.948917	0.925988	0.972415		-1.22704	1.08148	0.725099	1.61301		0.873895	0.974835	0.948565	1.00183		23.807	1.04645	1.02142	1.0721		172.783	0.996698	0.952657	1.04277		0.350952	0.99022	0.983535	0.99695		5.51804	1.0061	0.982939	1.0298		3.6597	0.962924	0.952	0.973973		28.4925	0.949499	0.818075	1.10204
-0.394949	0.950916	0.928467	0.973908		-1.19542	1.0795	0.726944	1.60304		0.887767	0.974845	0.949681	1.00068		24.1849	1.04246	1.01837	1.06712		175.52	0.994188	0.952695	1.03749		0.356523	0.994097	0.990034	0.998177		5.60563	1.00413	0.981666	1.02711		3.71779	0.96848	0.959086	0.977966		28.9447	0.94965	0.820403	1.09926
-0.361656	0.952963	0.931017	0.975426		-1.16381	1.07752	0.728794	1.59312		0.901638	0.975122	0.950971	0.999886		24.5628	1.03851	1.01549	1.06206		178.258	0.991743	0.952677	1.03241		0.362093	0.99812	0.996819	0.999422		5.69322	1.00237	0.980638	1.02457		3.77588	0.974502	0.966814	0.98225		29.397	0.949801	0.822735	1.09649
-0.328362	0.955058	0.933649	0.976958		-1.13219	1.07555	0.730648	1.58327		0.915509	0.97569	0.952544	0.9994		24.9407	1.03461	1.01279	1.0569		180.996	0.98938	0.952607	1.02757		0.367664	1.00225	1.00069	1.00382		5.7808	1.00081	0.979885	1.02218		3.83397	0.980945	0.975136	0.986788		29.8492	0.949951	0.825071	1.09373
-0.295069	0.957205	0.936379	0.978494		-1.10058	1.07359	0.732507	1.57348		0.929381	0.976576	0.954511	0.999151		25.3186	1.03076	1.01033	1.0516		183.734	0.987117	0.952487	1.023		0.373235	1.00646	1.00199	1.01095		5.86839	0.999474	0.979437	1.01992		3.89206	0.987766	0.983998	0.991549		30.3015	0.950102	0.827411	1.09099
-0.261775	0.959404	0.939218	0.980024		-1.06896	1.07162	0.73437	1.56375		0.943252	0.977804	0.956986	0.999075		25.6965	1.02695	1.00813	1.04612		186.472	0.984971	0.952324	1.01874		0.378805	1.0107	1.00333	1.01813		5.95598	0.998366	0.979324	1.01778		3.95015	0.994922	0.993343	0.996504		30.7538	0.950253	0.829755	1.08825
-0.228482	0.961658	0.942179	0.981539		-1.03734	1.06966	0.736238	1.55408		0.957123	0.9794	0.960076	0.999113		26.0744	1.02319	1.00622	1.04045		189.21	0.98296	0.952127	1.01479		0.384376	1.01495	1.00471	1.02529		6.04357	0.997495	0.979575	1.01574		4.00824	1.00237	1.00162	1.00311		31.206	0.950404	0.832102	1.08553
-0.195189	0.963968	0.945276	0.98303		-1.00573	1.0677	0.73811	1.54448		0.970995	0.981391	0.963888	0.999212		26.4523	1.01949	1.00462	1.03458		191.947	0.9811	0.951909	1.01119		0.389947	1.01916	1.00615	1.03233		6.13116	0.996872	0.980217	1.01381		4.06633	1.01005	1.00688	1.01323		31.6583	0.950555	0.834454	1.08281
-0.161895	0.966337	0.948519	0.984489		-0.97411	1.06575	0.739986	1.53493		0.984866	0.983803	0.96852	0.999326		26.8302	1.01585	1.00329	1.02856		194.685	0.97941	0.95169	1.00794		0.395517	1.02329	1.00765	1.03917		6.21874	0.996502	0.981275	1.01196		4.12442	1.01793	1.01226	1.02363		32.1106	0.950706	0.836808	1.08011
-0.128602	0.968765	0.951921	0.985907		-0.942494	1.0638	0.741867	1.52544		0.998737	0.986624	0.973979	0.999434		27.208	1.01227	1.00221	1.02244		197.423	0.977905	0.951494	1.00505		0.401088	1.0273	1.00921	1.04572		6.30633	0.996372	0.982733	1.0102		4.18251	1.02595	1.01772	1.03425		32.5628	0.950857	0.839166	1.07742
-0.0953083	0.971253	0.955483	0.987284		-0.910877	1.06186	0.743753	1.51601		1.01261	0.989806	0.980166	0.999541		27.5859	1.00878	1.00136	1.01625		200.161	0.976603	0.951352	1.00252		0.406659	1.03119	1.01084	1.05194		6.39392	0.996461	0.984556	1.00851		4.2406	1.03407	1.02325	1.045		33.0151	0.951008	0.841526	1.07473
-0.0620149	0.9738	0.959202	0.988621		-0.879261	1.05991	0.745643	1.50664		1.02648	0.993295	0.986965	0.999666		27.9638	1.00537	1.00071	1.01004		202.899	0.97552	0.951303	1.00035		0.412229	1.03493	1.01254	1.05782		6.48151	0.996745	0.986709	1.00688		4.29869	1.04222	1.02882	1.0558		33.4673	0.95116	0.843889	1.07207
-0.0287215	0.976405	0.963071	0.989923		-0.847644	1.05797	0.747537	1.49733		1.04035	0.997038	0.994253	0.999831		28.3417	1.00204	1.00023	1.00386		205.636	0.974675	0.951391	0.998529		0.4178	1.03855	1.0143	1.06339		6.5691	0.997202	0.989156	1.00531		4.35678	1.05036	1.03441	1.06657		33.9196	0.951311	0.846254	1.06941
0.00457196	0.979065	0.967087	0.991193		-0.816028	1.05604	0.749436	1.48808		1.05422	1.00098	1.00007	1.0019		28.7196	0.998821	0.997756	0.999887		208.374	0.974084	0.951664	0.997031		0.423371	1.04205	1.0161	1.06865		6.65668	0.997811	0.991858	1.0038		4.41487	1.05843	1.03998	1.07721		34.3719	0.951462	0.848621	1.06677
0.0378654	0.981781	0.971241	0.992436		-0.784411	1.05411	0.75134	1.47888		1.06809	1.00507	1.0004	1.00977		29.0975	0.995704	0.991771	0.999652		211.112	0.973764	0.952176	0.995842		0.428941	1.04542	1.01795	1.07362		6.74427	0.998548	0.994775	1.00233		4.47296	1.06637	1.04552	1.08764		34.8241	0.951613	0.85099	1.06413
0.0711588	0.98455	0.975526	0.993657		-0.752795	1.05218	0.753248	1.46974		1.08197	1.00926	1.00086	1.01772		29.4754	0.992698	0.985949	0.999493		213.85	0.973734	0.952981	0.994938		0.434512	1.04867	1.01984	1.07831		6.83186	0.999392	0.997869	1.00092		4.53106	1.07412	1.05099	1.09776		35.2764	0.951764	0.85336	1.06152
0.104452	0.987371	0.979936	0.994863		-0.721179	1.05025	0.75516	1.46066		1.09584	1.01347	1.00148	1.02561		29.8533	0.989812	0.980335	0.999381		216.588	0.97401	0.954134	0.994299		0.440083	1.0518	1.02176	1.08273		6.91945	1.00032	0.999543	1.0011		4.58915	1.08167	1.0564	1.10754		35.7286	0.951915	0.855731	1.05891
0.137746	0.990244	0.984462	0.99606		-0.689562	1.04833	0.757077	1.45164		1.10971	1.01767	1.00229	1.03328		30.2312	0.987052	0.974969	0.999285		219.326	0.974611	0.955693	0.993903		0.445653	1.05483	1.02369	1.08691		7.00704	1.00131	0.99821	1.00442		4.64724	1.08901	1.06174	1.11699		36.1809	0.952067	0.858102	1.05632
0.171039	0.993166	0.989095	0.997254		-0.657946	1.04642	0.758998	1.44267		1.12358	1.02179	1.00332	1.04059		30.609	0.984426	0.969894	0.999175		222.063	0.975556	0.957713	0.993731		0.451224	1.05775	1.02563	1.09087		7.09462	1.00234	0.996916	1.00779		4.70533	1.09616	1.067	1.12611		36.6332	0.952218	0.860473	1.05375
0.204333	0.996137	0.993827	0.998452		-0.626329	1.0445	0.760923	1.43376		1.13745	1.02577	1.0046	1.04738		30.9869	0.981939	0.965148	0.999021		224.801	0.976863	0.960248	0.993765		0.456795	1.06056	1.02758	1.09461		7.18221	1.00339	0.995658	1.01118		4.76342	1.1031	1.0722	1.13489		37.0854	0.952369	0.862843	1.05118
0.237626	0.999155	0.998648	0.999662		-0.594713	1.04259	0.762853	1.42491		1.15132	1.0296	1.00611	1.05363		31.3648	0.979598	0.960769	0.998797		227.539	0.978551	0.963352	0.99399		0.462365	1.06328	1.02951	1.09816		7.2698	1.00443	0.994436	1.01452		4.82151	1.10985	1.07732	1.14335		37.5377	0.952521	0.865211	1.04864
0.270919	1.00222	1.00089	1.00355		-0.563096	1.04068	0.764788	1.41611		1.16519	1.03328	1.00782	1.05938		31.7427	0.977409	0.956781	0.998482		230.277	0.980626	0.967052	0.994391		0.467936	1.06591	1.03143	1.10153		7.35739	1.00544	0.993245	1.01779		4.8796	1.1164	1.08237	1.1515		37.9899	0.952672	0.867578	1.04611
0.304213	1.00533	1.00214	1.00852		-0.53148	1.03878	0.766726	1.40736		1.17906	1.03682	1.00971	1.06466		32.1206	0.975367	0.953168	0.998082		233.015	0.983064	0.971317	0.994953		0.473507	1.06844	1.03332	1.10476		7.44497	1.0064	0.992085	1.02093		4.93769	1.12277	1.08735	1.15934		38.4422	0.952823	0.869941	1.0436
0.337506	1.00848	1.00343	1.01355		-0.499864	1.03688	0.768669	1.39867		1.19294	1.04024	1.01173	1.06954		32.4985	0.973464	0.949901	0.997612		235.752	0.985836	0.976104	0.995666		0.479077	1.07089	1.03516	1.10786		7.53256	1.00729	0.990952	1.0239		4.99578	1.12895	1.09226	1.16687		38.8945	0.952975	0.872301	1.04111
0.3708	1.01167	1.00476	1.01863		-0.468247	1.03498	0.770617	1.39004		1.20681	1.04353	1.01386	1.07407		32.8764	0.971696	0.946953	0.997085		238.49	0.988916	0.981368	0.996521		0.484648	1.07326	1.03695	1.11085		7.62015	1.00809	0.989845	1.02666		5.05387	1.13494	1.09709	1.17411		39.3467	0.953126	0.874656	1.03864
0.404093	1.0149	1.00613	1.02375		-0.436631	1.03309	0.772569	1.38146		1.22068	1.04671	1.01604	1.0783		33.2543	0.970054	0.944295	0.996516		241.228	0.992274	0.987061	0.997515		0.490219	1.07556	1.03868	1.11375		7.70774	1.00876	0.988759	1.02916		5.11196	1.14076	1.10184	1.18106		39.799	0.953277	0.877005	1.03618
0.437387	1.01817	1.00756	1.0289		-0.405014	1.0312	0.774525	1.37293		1.23455	1.04978	1.01824	1.0823		33.6322	0.968534	0.941898	0.995922		243.966	0.995884	0.993133	0.998643		0.495789	1.07778	1.04033	1.11658		7.79533	1.0093	0.987692	1.03139		5.17005	1.14641	1.10652	1.18774		40.2513	0.953429	0.879347	1.03375
0.47068	1.02148	1.00906	1.03406		-0.373398	1.02931	0.776485	1.36446		1.24842	1.05275	1.02041	1.08612		34.0101	0.967128	0.939735	0.995319		246.704	0.999717	0.99953	0.999904		0.50136	1.07994	1.0419	1.11937		7.88291	1.00972	0.986639	1.03335		5.22814	1.15189	1.11112	1.19415		40.7035	0.95358	0.881681	1.03134
0.503973	1.02483	1.01063	1.03923		-0.341782	1.02743	0.77845	1.35604		1.26229	1.05564	1.02251	1.08984		34.3879	0.965831	0.937775	0.994727		249.442	1.00375	1.0013	1.0062		0.506931	1.08204	1.04337	1.12214		7.9705	1.01002	0.985597	1.03506		5.28623	1.1572	1.11564	1.20031		41.1558	0.953732	0.884005	1.02896
0.537267	1.02821	1.01228	1.04439		-0.310165	1.02555	0.780419	1.34768		1.27616	1.05844	1.0245	1.09351		34.7658	0.964637	0.935988	0.994163		252.179	1.00794	1.00283	1.01308		0.512501	1.08408	1.04474	1.1249		8.05809	1.01021	0.984562	1.03652		5.34432	1.16236	1.12008	1.20623		41.608	0.953883	0.886317	1.0266
0.57056	1.03162	1.01401	1.04953		-0.278549	1.02367	0.782392	1.33937		1.29004	1.06118	1.02633	1.0972		35.1437	0.963539	0.934344	0.993646		254.917	1.01227	1.00449	1.02011		0.518072	1.08606	1.04599	1.12767		8.14568	1.01027	0.983529	1.03775		5.40241	1.16736	1.12444	1.21192		42.0603	0.954035	0.888615	1.02427
0.603854	1.03506	1.01585	1.05465		-0.246932	1.0218	0.784369	1.33111		1.30391	1.06385	1.02799	1.10096		35.5216	0.962533	0.932814	0.993198		257.655	1.01671	1.00628	1.02724		0.523643	1.08801	1.04714	1.13047		8.23327	1.01023	0.982495	1.03875		5.4605	1.17222	1.12871	1.2174		42.5126	0.954187	0.890897	1.02197
0.637147	1.03854	1.01778	1.05972		-0.215316	1.01993	0.786351	1.3229		1.31778	1.06647	1.02943	1.10484		35.8995	0.961611	0.931368	0.992837		260.393	1.02122	1.00821	1.0344		0.529213	1.08991	1.04816	1.13332		8.32085	1.01008	0.981454	1.03955		5.51859	1.17693	1.1329	1.22267		42.9648	0.954338	0.89316	1.01971
0.670441	1.04204	1.01983	1.06473		-0.183699	1.01807	0.788336	1.31474		1.33165	1.06904	1.03064	1.10886		36.2774	0.960768	0.929976	0.992581		263.131	1.02578	1.01028	1.04152		0.534784	1.09177	1.04906	1.13622		8.40844	1.00983	0.980401	1.04014		5.57668	1.18151	1.137	1.22776		43.4171	0.95449	0.895402	1.01748
0.703734	1.04557	1.02199	1.06969		-0.152083	1.0162	0.790326	1.30664		1.34552	1.07158	1.03163	1.11307		36.6553	0.959999	0.92861	0.992449		265.868	1.03035	1.01248	1.04854		0.540355	1.09361	1.04985	1.13919		8.49603	1.00948	0.979331	1.04055		5.63477	1.18595	1.141	1.23267		43.8693	0.954641	0.897619	1.01529
0.737027	1.04912	1.02427	1.07459		-0.120467	1.01435	0.79232	1.29859		1.35939	1.07409	1.03239	1.11747		37.0332	0.959298	0.927247	0.992456		268.606	1.03491	1.01483	1.05539		0.545925	1.09541	1.05052	1.14223		8.58362	1.00903	0.978239	1.04079		5.69286	1.19028	1.14492	1.23743		44.3216	0.954793	0.899808	1.01314
0.770321	1.05271	1.02665	1.07942		-0.0888502	1.01249	0.794318	1.29059		1.37326	1.07659	1.03295	1.12207		37.4111	0.958658	0.925862	0.992616		271.344	1.03942	1.01731	1.06202		0.551496	1.0972	1.05107	1.14535		8.67121	1.00849	0.977119	1.04088		5.75095	1.19448	1.14874	1.24204		44.7739	0.954945	0.901964	1.01104
0.803614	1.05632	1.02914	1.08421		-0.0572337	1.01064	0.796319	1.28264		1.38714	1.07908	1.03331	1.12687		37.7889	0.958075	0.924435	0.992938		274.082	1.0439	1.01993	1.06843		0.557067	1.09897	1.05152	1.14856		8.75879	1.00787	0.975965	1.04081		5.80905	1.19857	1.15246	1.24653		45.2261	0.955097	0.904082	1.00899
0.836908	1.05995	1.03174	1.08894		-0.0256173	1.00879	0.798325	1.27474		1.40101	1.08157	1.03352	1.13185		38.1668	0.957542	0.922951	0.993428		276.82	1.04833	1.02267	1.07463		0.562637	1.10073	1.05187	1.15186		8.84638	1.00716	0.974772	1.04062		5.86714	1.20256	1.15608	1.25091		45.6784	0.955248	0.906156	1.007
0.870201	1.06361	1.03443	1.09362		0.00599911	1.00694	0.800334	1.26689		1.41488	1.08407	1.0336	1.137		38.5447	0.957054	0.921397	0.99409		279.558	1.05272	1.02553	1.08063		0.568208	1.10248	1.05214	1.15524		8.93397	1.00637	0.973533	1.04031		5.92523	1.20645	1.1596	1.25519		46.1307	0.9554	0.908181	1.00507
0.903495	1.0673	1.03722	1.09825		0.0376155	1.0051	0.802347	1.25909		1.42875	1.08657	1.03356	1.1423		38.9226	0.956605	0.919763	0.994922		282.295	1.05707	1.02849	1.08643		0.573779	1.10424	1.05233	1.15871		9.02156	1.0055	0.972242	1.0399		5.98332	1.21025	1.16302	1.2594		46.5829	0.955552	0.910148	1.00322
0.936788	1.07101	1.0401	1.10285		0.069232	1.00326	0.804364	1.25134		1.44262	1.08908	1.03341	1.14774		39.3005	0.95619	0.918045	0.99592		285.033	1.06138	1.03156	1.09206		0.579349	1.106	1.05245	1.16227		9.10915	1.00456	0.970893	1.0394		6.04141	1.21396	1.16633	1.26354		47.0352	0.955704	0.91205	1.00145
0.970081	1.07475	1.04307	1.1074		0.100848	1.00143	0.806384	1.24365		1.45649	1.09159	1.03318	1.15331		39.6784	0.955803	0.91624	0.997074		287.771	1.06565	1.03472	1.09751		0.58492	1.10776	1.0525	1.16591		9.19673	1.00356	0.969481	1.03883		6.0995	1.2176	1.16954	1.26763		47.4874	0.955857	0.913878	0.999765
1.00337	1.07852	1.04612	1.11192		0.132465	0.999595	0.808408	1.236		1.47036	1.09412	1.03288	1.15898		40.0563	0.955438	0.914348	0.998375		290.509	1.0699	1.03797	1.10281		0.590491	1.10952	1.05251	1.16962		9.28432	1.00248	0.968	1.0382		6.15759	1.22117	1.17265	1.27169		47.9397	0.956019	0.915627	0.998194
1.03667	1.08231	1.04925	1.11641		0.164081	0.997767	0.810435	1.2284		1.48423	1.09664	1.03251	1.16476		40.4342	0.955091	0.912372	0.999809		293.247	1.07411	1.04129	1.10796		0.596061	1.11129	1.05246	1.17341		9.37191	1.00135	0.966444	1.03752		6.21568	1.22467	1.17565	1.27573		48.392	0.956198	0.917296	0.99675
1.06996	1.08612	1.05245	1.12087		0.195698	0.995942	0.812466	1.22085		1.49811	1.09917	1.03208	1.17063		40.8121	0.954754	0.910317	1.00136		295.984	1.07828	1.04467	1.11298		0.601632	1.11306	1.05236	1.17725		9.4595	1.00016	0.96481	1.03681		6.27377	1.22812	1.17855	1.27977		48.8442	0.956402	0.918885	0.995452
1.10326	1.08996	1.05572	1.12532		0.227314	0.99412	0.814499	1.21335		1.51198	1.10171	1.0316	1.17659		41.1899	0.954424	0.908189	1.00301		298.722	1.08243	1.04811	1.11788		0.607203	1.11483	1.05222	1.18116		9.54709	0.998921	0.963093	1.03608		6.33186	1.23152	1.18135	1.28382		49.2965	0.956639	0.920395	0.994311
1.13655	1.09383	1.05906	1.12974		0.25893	0.992301	0.816536	1.2059		1.52585	1.10426	1.03108	1.18263		41.5678	0.954095	0.905993	1.00475		301.46	1.08656	1.05159	1.12269		0.612773	1.1166	1.05204	1.18512		9.63467	0.997629	0.96129	1.03534		6.38995	1.23488	1.18406	1.28788		49.7487	0.956917	0.921831	0.993338
1.16984	1.09772	1.06245	1.13415		0.290547	0.990486	0.818576	1.1985		1.53972	1.10681	1.03052	1.18874		41.9457	0.953766	0.903739	1.00656		304.198	1.09065	1.0551	1.1274		0.618344	1.11838	1.05183	1.18914		9.72226	0.996292	0.959398	1.0346		6.44804	1.23821	1.18667	1.29198		50.201	0.957244	0.923204	0.99254
1.20314	1.10163	1.0659	1.13856		0.322163	0.988674	0.820618	1.19115		1.55359	1.10936	1.02993	1.19493		42.3236	0.953437	0.901434	1.00844		306.936	1.09472	1.05863	1.13205		0.623915	1.12016	1.05158	1.19321		9.80985	0.994913	0.957416	1.03388		6.50613	1.24151	1.1892	1.29613		50.6533	0.957628	0.924524	0.991918
1.23643	1.10557	1.0694	1.14296		0.35378	0.986866	0.822663	1.18384		1.56746	1.11193	1.0293	1.20118		42.7015	0.953108	0.899086	1.01038		309.674	1.09877	1.06216	1.13665		0.629485	1.12194	1.05131	1.19732		9.89744	0.993497	0.955344	1.03317		6.56422	1.2448	1.19164	1.30033		51.1055	0.958078	0.925808	0.991473
1.26972	1.10953	1.07295	1.14737		0.385396	0.98506	0.82471	1.17659		1.58133	1.11449	1.02865	1.2075		43.0794	0.952779	0.896699	1.01237		312.411	1.1028	1.06569	1.14121		0.635056	1.12373	1.051	1.20149		9.98503	0.992046	0.953183	1.03249		6.62231	1.24808	1.19401	1.30459		51.5578	0.958601	0.927077	0.991197
1.30302	1.11352	1.07653	1.15178		0.417013	0.983258	0.82676	1.16938		1.59521	1.11707	1.02798	1.21388		43.4573	0.95245	0.894279	1.0144		315.149	1.10681	1.0692	1.14575		0.640627	1.12552	1.05067	1.20569		10.0726	0.990566	0.950934	1.03185		6.6804	1.25135	1.19631	1.30892		52.0101	0.959206	0.928356	0.991082
1.33631	1.11753	1.08014	1.15621		0.448629	0.98146	0.828811	1.16222		1.60908	1.11965	1.02728	1.22032		43.8352	0.952121	0.891831	1.01649		317.887	1.11081	1.07268	1.15029		0.646197	1.12731	1.05032	1.20994		10.1602	0.989058	0.948599	1.03124		6.73849	1.25464	1.19856	1.31333		52.4623	0.959901	0.92967	0.991116
1.3696	1.12156	1.08377	1.16066		0.480245	0.979664	0.830864	1.15511		1.62295	1.12223	1.02656	1.22682		44.2131	0.951793	0.889359	1.01861		320.625	1.11479	1.07612	1.15484		0.651768	1.1291	1.04995	1.21423		10.2478	0.987528	0.946184	1.03068		6.79658	1.25793	1.20076	1.31782		52.9146	0.960695	0.931051	0.991283
1.4029	1.12562	1.08743	1.16514		0.511862	0.977872	0.832919	1.14805		1.63682	1.12482	1.02583	1.23337		44.591	0.951465	0.886865	1.02077		323.363	1.11876	1.07951	1.15943		0.657339	1.1309	1.04955	1.21855		10.3354	0.985979	0.943692	1.03016		6.85467	1.26123	1.2029	1.32239		53.3668	0.961595	0.93253	0.991567
1.43619	1.12969	1.0911	1.16965		0.543478	0.976083	0.834974	1.14104		1.65069	1.12742	1.02508	1.23998		44.9688	0.951136	0.884354	1.02296		326.1	1.12272	1.08284	1.16406		0.662909	1.1327	1.04914	1.22291		10.423	0.984415	0.941128	1.02969		6.91276	1.26454	1.20499	1.32702		53.8191	0.96261	0.934139	0.991949
1.46948	1.1338	1.09478	1.1742		0.575095	0.974298	0.83703	1.13408		1.66456	1.13003	1.02432	1.24664		45.3467	0.950808	0.881828	1.02518		328.838	1.12666	1.08609	1.16876		0.66848	1.1345	1.04872	1.22731		10.5106	0.982839	0.9385	1.02927		6.97085	1.26786	1.20704	1.33173		54.2714	0.963749	0.935915	0.992412
1.50278	1.13792	1.09846	1.17879		0.606711	0.972515	0.839087	1.12716		1.67843	1.13264	1.02355	1.25335		45.7246	0.95048	0.879289	1.02744		331.576	1.13061	1.08927	1.17352		0.674051	1.13631	1.04827	1.23174		10.5981	0.981254	0.935814	1.0289		7.02894	1.27118	1.20905	1.33651		54.7236	0.965021	0.937889	0.992936
1.53607	1.14206	1.10214	1.18343		0.638328	0.970736	0.841143	1.1203		1.6923	1.13525	1.02276	1.26012		46.1025	0.950152	0.876738	1.02971		334.314	1.13455	1.09236	1.17837		0.679621	1.13812	1.04782	1.2362		10.6857	0.979666	0.933077	1.02858		7.08704	1.27452	1.21102	1.34135		55.1759	0.966432	0.940098	0.993504
1.56936	1.14623	1.10581	1.18813		0.669944	0.968961	0.843199	1.11348		1.70618	1.13787	1.02196	1.26693		46.4804	0.949824	0.874179	1.03202		337.052	1.13849	1.09536	1.18331		0.685192	1.13993	1.04735	1.2407		10.7733	0.978076	0.930298	1.02831		7.14513	1.27786	1.21294	1.34625		55.6281	0.967994	0.942576	0.994098
1.60266	1.15042	1.10947	1.19289		0.70156	0.967188	0.845254	1.10671		1.72005	1.1405	1.02116	1.27379		46.8583	0.949497	0.871612	1.03434		339.79	1.14243	1.09827	1.18835		0.690763	1.14174	1.04686	1.24522		10.8609	0.976489	0.927482	1.02809		7.20322	1.28121	1.21483	1.35122		56.0804	0.969714	0.945356	0.9947
1.63595	1.15463	1.11311	1.19771		0.733177	0.965419	0.847306	1.1		1.73392	1.14313	1.02034	1.28071		47.2362	0.949169	0.86904	1.03669		342.527	1.14637	1.1011	1.1935		0.696333	1.14356	1.04637	1.24978		10.9485	0.974904	0.924635	1.02791		7.26131	1.28458	1.21669	1.35625		56.5327	0.971602	0.948472	0.995296
1.66924	1.15886	1.11672	1.2026		0.764793	0.963653	0.849356	1.09333		1.74779	1.14577	1.01952	1.28767		47.6141	0.948842	0.866462	1.03905		345.265	1.15031	1.10383	1.19875		0.701904	1.14538	1.04587	1.25436		11.0361	0.973322	0.92176	1.02777		7.3194	1.28795	1.21852	1.36133		56.9849	0.973666	0.951958	0.995869
1.70254	1.16312	1.12031	1.20756		0.79641	0.96189	0.851403	1.08671		1.76166	1.14842	1.01869	1.29467		47.992	0.948514	0.863881	1.04144		348.003	1.15427	1.10649	1.20411		0.707475	1.1472	1.04535	1.25898		11.1237	0.971742	0.918861	1.02767		7.37749	1.29133	1.22031	1.36647		57.4372	0.975917	0.955848	0.996407
1.73583	1.16739	1.12387	1.2126		0.828026	0.96013	0.853445	1.08015		1.77553	1.15107	1.01785	1.30173		48.3698	0.948187	0.861298	1.04384		350.741	1.15823	1.10906	1.20958		0.713045	1.14903	1.04483	1.26362		11.2113	0.970165	0.91594	1.0276		7.43558	1.29471	1.22208	1.37167		57.8894	0.978363	0.960174	0.996897
1.76912	1.17168	1.12739	1.21771		0.859642	0.958374	0.855482	1.07364		1.7894	1.15373	1.01701	1.30883		48.7477	0.94786	0.858712	1.04626		353.479	1.16221	1.11156	1.21516		0.718616	1.15086	1.0443	1.26829		11.2988	0.96859	0.912999	1.02757		7.49367	1.29811	1.22382	1.37691		58.3417	0.981011	0.964958	0.997331
1.80242	1.17599	1.13088	1.22291		0.891259	0.956621	0.857512	1.06718		1.80328	1.1564	1.01616	1.31598		49.1256	0.947533	0.856126	1.0487		356.216	1.1662	1.11399	1.22084		0.724187	1.15269	1.04376	1.27299		11.3864	0.967018	0.910043	1.02756		7.55176	1.30152	1.22553	1.38221		58.794	0.98385	0.970167	0.997727
1.83571	1.18033	1.13433	1.22819		0.922875	0.954871	0.859533	1.06078		1.81715	1.15907	1.01531	1.32317		49.5035	0.947206	0.853539	1.05115		358.954	1.1702	1.11637	1.22663		0.729757	1.15453	1.04321	1.27772		11.474	0.965448	0.907072	1.02758		7.60985	1.30493	1.22723	1.38756		59.2462	0.986869	0.975753	0.998111
1.869	1.18468	1.13774	1.23355		0.954492	0.953124	0.861545	1.05444		1.83102	1.16174	1.01446	1.33042		49.8814	0.946879	0.850953	1.05362		361.692	1.17422	1.11869	1.2325		0.735328	1.15636	1.04266	1.28247		11.5616	0.963881	0.904089	1.02763		7.66794	1.30836	1.2289	1.39295		59.6985	0.990051	0.981664	0.99851
1.9023	1.18905	1.14112	1.239		0.986108	0.95138	0.863545	1.04815		1.84489	1.16443	1.01359	1.3377		50.2593	0.946552	0.848368	1.0561		364.43	1.17825	1.12095	1.23847		0.740899	1.1582	1.0421	1.28724		11.6492	0.962317	0.901095	1.0277		7.72603	1.31179	1.23055	1.3984		60.1508	0.993384	0.987847	0.998953
1.93559	1.19344	1.14445	1.24453		1.01772	0.94964	0.86553	1.04192		1.85876	1.16712	1.01273	1.34504		50.6372	0.946226	0.845784	1.05859		367.168	1.18229	1.12317	1.24452		0.746469	1.16005	1.04153	1.29205		11.7368	0.960755	0.898093	1.02779		7.78412	1.31523	1.23218	1.40388		60.603	0.996854	0.994247	0.999467
1.96888	1.19785	1.14775	1.25014		1.04934	0.947903	0.867499	1.03576		1.87263	1.16981	1.01186	1.35242		51.0151	0.945899	0.843203	1.0611		369.906	1.18635	1.12535	1.25066		0.75204	1.16189	1.04096	1.29687		11.8244	0.959196	0.895083	1.0279		7.84221	1.31868	1.23379	1.40942		61.0553	1.00045	1.00008	1.00081
2.00218	1.20228	1.151	1.25584		1.08096	0.946169	0.869447	1.02966		1.8865	1.17251	1.01099	1.35984		51.393	0.945573	0.840624	1.06362		372.643	1.19042	1.12748	1.25687		0.757611	1.16374	1.04039	1.30173		11.912	0.957639	0.892068	1.02803		7.9003	1.32214	1.23538	1.41499		61.5075	1.00414	1.00083	1.00747
2.03547	1.20672	1.15422	1.26161		1.11257	0.944438	0.871371	1.02363		1.90038	1.17522	1.01011	1.36731		51.7709	0.945247	0.838048	1.06616		375.381	1.19451	1.12958	1.26316		0.763181	1.1656	1.0398	1.30661		11.9995	0.956085	0.889048	1.02818		7.95839	1.32561	1.23696	1.42061		61.9598	1.00794	1.00173	1.01418
2.06876	1.21118	1.1574	1.26747		1.14419	0.94271	0.873266	1.01768		1.91425	1.17793	1.00924	1.37483		52.1487	0.944921	0.835475	1.0687		378.119	1.19861	1.13165	1.26952		0.768752	1.16745	1.03922	1.31151		12.0871	0.954533	0.886025	1.02834		8.01648	1.32909	1.23852	1.42628		62.4121	1.01181	1.00282	1.02088
2.10206	1.21566	1.16054	1.2734		1.17581	0.940986	0.875126	1.0118		1.92812	1.18065	1.00836	1.38239		52.5266	0.944595	0.832905	1.07126		380.857	1.20272	1.13369	1.27596		0.774323	1.16931	1.03863	1.31644		12.1747	0.952983	0.883	1.02851		8.07457	1.33258	1.24007	1.43198		62.8643	1.01574	1.00412	1.02749
2.13535	1.22016	1.16365	1.2794		1.20742	0.939264	0.876944	1.00601		1.94199	1.18338	1.00747	1.39		52.9045	0.944269	0.83034	1.07383		383.595	1.20685	1.1357	1.28246		0.779893	1.17117	1.03803	1.32139		12.2623	0.951437	0.879973	1.0287		8.13266	1.33607	1.24161	1.43772		63.3166	1.01972	1.00566	1.03398
2.16864	1.22467	1.16673	1.28548		1.23904	0.937546	0.878712	1.00032		1.95586	1.18611	1.00659	1.39766		53.2824	0.943943	0.827778	1.07641		386.332	1.21099	1.13768	1.28902		0.785464	1.17303	1.03743	1.32636		12.3499	0.949892	0.876945	1.02891		8.19075	1.33958	1.24313	1.4435		63.7688	1.02373	1.00746	1.04027
2.20194	1.2292	1.16979	1.29163		1.27066	0.935831	0.880419	0.99473		1.96973	1.18885	1.0057	1.40536		53.6603	0.943617	0.825221	1.079		389.07	1.21515	1.13964	1.29565		0.791035	1.1749	1.03683	1.33136		12.4375	0.948351	0.873918	1.02912		8.24884	1.34309	1.24465	1.44933		64.2211	1.02776	1.00955	1.04631
2.23523	1.23375	1.17281	1.29784		1.30227	0.934119	0.882053	0.989259		1.9836	1.1916	1.00481	1.41311		54.0382	0.943292	0.822669	1.0816		391.808	1.21932	1.14158	1.30235		0.796605	1.17677	1.03622	1.33639		12.5251	0.946811	0.870893	1.02935		8.30693	1.34662	1.24615	1.45519		64.6734	1.0318	1.0119	1.05209
2.26853	1.23831	1.17582	1.30412		1.33389	0.93241	0.883596	0.983922		1.99747	1.19435	1.00392	1.4209		54.4161	0.942966	0.820121	1.08421		394.546	1.2235	1.14351	1.3091		0.802176	1.17865	1.03561	1.34143		12.6127	0.945275	0.867868	1.02959		8.36503	1.35015	1.24764	1.46109		65.1256	1.03585	1.01451	1.05764
2.30182	1.24289	1.1788	1.31046		1.36551	0.930705	0.885028	0.978739		2.01135	1.19711	1.00303	1.42874		54.794	0.942641	0.817578	1.08683		397.284	1.2277	1.14541	1.31591		0.807747	1.18052	1.035	1.3465		12.7003	0.943741	0.864846	1.02983		8.42312	1.35369	1.24912	1.46702		65.5779	1.0399	1.01732	1.06299
2.33511	1.24748	1.18175	1.31687		1.39712	0.929002	0.886325	0.973735		2.02522	1.19987	1.00214	1.43663		55.1719	0.942316	0.81504	1.08947		400.022	1.23192	1.14729	1.32278		0.813317	1.1824	1.03439	1.3516		12.7878	0.942209	0.861828	1.03009		8.48121	1.35724	1.25059	1.473		66.0302	1.04397	1.0203	1.06819
2.36841	1.2521	1.18469	1.32334		1.42874	0.927303	0.887453	0.968942		2.03909	1.20264	1.00124	1.44456		55.5497	0.941991	0.812508	1.09211		402.759	1.23615	1.14917	1.32971		0.818888	1.18428	1.03377	1.35671		12.8754	0.940679	0.858812	1.03035		8.5393	1.36081	1.25205	1.47901		66.4824	1.04805	1.02342	1.07326
2.4017	1.25673	1.18762	1.32986		1.46035	0.925607	0.888374	0.9644		2.05296	1.20542	1.00035	1.45254		55.9276	0.941666	0.809981	1.09476		405.497	1.24039	1.15102	1.3367		0.824459	1.18617	1.03315	1.36185		12.963	0.939153	0.8558	1.03062		8.59739	1.36438	1.2535	1.48505		66.9347	1.05213	1.02663	1.07827
2.43499	1.26138	1.19052	1.33645		1.49197	0.923916	0.889043	0.960157		2.06683	1.20821	0.99945	1.46056		56.3055	0.941341	0.807459	1.09742		408.235	1.24465	1.15287	1.34373		0.830029	1.18806	1.03252	1.36702		13.0506	0.937628	0.852793	1.0309		8.65548	1.36796	1.25495	1.49114		67.3869	1.05623	1.02988	1.08325
2.46829	1.26604	1.19341	1.34309		1.52359	0.922348	0.889533	0.956374		2.0807	1.211	0.998552	1.46864		56.6834	0.941016	0.804943	1.10009		410.973	1.24892	1.1547	1.35083		0.8356	1.18995	1.0319	1.3722		13.1382	0.936107	0.84979	1.03119		8.71357	1.37155	1.25639	1.49725		67.8392	1.06033	1.03313	1.08825
2.50158	1.27072	1.19629	1.34979		1.5552	0.921166	0.8901	0.953316		2.09457	1.21379	0.997653	1.47676		57.0613	0.940691	0.802433	1.10277		413.711	1.25321	1.15652	1.35797		0.841171	1.19184	1.03127	1.37741		13.2258	0.934587	0.846793	1.03148		8.77166	1.37514	1.25782	1.50341		68.2915	1.06445	1.03634	1.09333
2.53487	1.27542	1.19915	1.35655		1.58682	0.920641	0.891061	0.951203		2.10845	1.2166	0.996754	1.48493		57.4392	0.940367	0.799929	1.10546		416.449	1.25751	1.15834	1.36517		0.846741	1.19374	1.03064	1.38264		13.3134	0.93307	0.8438	1.03178		8.82975	1.37875	1.25925	1.5096		68.7437	1.06858	1.03945	1.09852
2.56817	1.28014	1.20201	1.36336		1.61844	0.921045	0.892787	0.950198		2.12232	1.21941	0.995853	1.49314		57.8171	0.940042	0.797431	1.10816		419.186	1.26182	1.16014	1.37242		0.852312	1.19564	1.03001	1.3879		13.401	0.931556	0.840814	1.03209		8.88784	1.38237	1.26067	1.51582		69.196	1.07272	1.04244	1.10388
2.60146	1.28488	1.20485	1.37022		1.65005	0.922654	0.895696	0.950424		2.13619	1.22222	0.994953	1.5014		58.195	0.939718	0.794939	1.11086		421.924	1.26616	1.16193	1.37973		0.857883	1.19754	1.02938	1.39318		13.4885	0.930044	0.837833	1.0324		8.94593	1.386	1.26208	1.52208		69.6482	1.07687	1.04527	1.10944
2.63475	1.28963	1.20768	1.37713		1.68167	0.925749	0.900243	0.951978		2.15006	1.22504	0.994051	1.50971		58.5729	0.939394	0.792453	1.11358		424.662	1.2705	1.16372	1.38708		0.863453	1.19945	1.02874	1.39848		13.5761	0.928534	0.834859	1.03272		9.00402	1.38963	1.26349	1.52837		70.1005	1.08104	1.04791	1.11522
2.66805	1.2944	1.21051	1.3841		1.71329	0.930621	0.906915	0.954947		2.16393	1.22787	0.993149	1.51807		58.9508	0.93907	0.789973	1.11631		427.4	1.27486	1.1655	1.39448		0.869024	1.20136	1.0281	1.40381		13.6637	0.927027	0.831891	1.03304		9.06211	1.39328	1.26489	1.5347		70.5528	1.08522	1.05035	1.12124
2.70134	1.29918	1.21332	1.39112		1.7449	0.937576	0.916225	0.959425		2.1778	1.23071	0.992247	1.52648		59.3286	0.938746	0.7875	1.11904		430.138	1.27924	1.16728	1.40194		0.874595	1.20327	1.02746	1.40915		13.7513	0.925523	0.82893	1.03337		9.1202	1.39693	1.26629	1.54106		71.005	1.08941	1.05259	1.12751
2.73463	1.30399	1.21613	1.39819		1.77652	0.946942	0.928722	0.96552		2.19167	1.23355	0.991344	1.53493		59.7065	0.938422	0.785032	1.12178		432.875	1.28363	1.16904	1.40945		0.880165	1.20518	1.02682	1.41452		13.8389	0.924021	0.825976	1.0337		9.17829	1.4006	1.26769	1.54745		71.4573	1.09362	1.05463	1.13404
2.76793	1.30881	1.21894	1.40531		1.80814	0.95906	0.944975	0.973354		2.20554	1.2364	0.990441	1.54344		60.0844	0.938098	0.782572	1.12453		435.613	1.28804	1.17081	1.417		0.885736	1.2071	1.02618	1.41992		13.9265	0.922521	0.823029	1.03404		9.23638	1.40428	1.26908	1.55388		71.9095	1.09784	1.05648	1.14082
2.80122	1.31365	1.22173	1.41249		1.83975	0.973881	0.96494	0.982904		2.21942	1.23926	0.989538	1.55199		60.4623	0.937774	0.780117	1.12729		438.351	1.29246	1.17256	1.42461		0.891307	1.20902	1.02554	1.42533		14.0141	0.921023	0.820089	1.03438		9.29447	1.40796	1.27046	1.56034		72.3618	1.10207	1.05814	1.14783
2.83451	1.31851	1.22453	1.41971		1.87137	0.9909	0.987826	0.993984		2.23329	1.24212	0.988634	1.56059		60.8402	0.937451	0.777669	1.13006		441.089	1.29689	1.17432	1.43226		0.896877	1.21095	1.0249	1.43077		14.1017	0.919529	0.817156	1.03473		9.35256	1.41165	1.27184	1.56683		72.8141	1.10632	1.05964	1.15505
2.86781	1.32339	1.22732	1.42698		1.90298	1.00956	1.00641	1.01272		2.24716	1.24499	0.98773	1.56924		61.2181	0.937127	0.775228	1.13284		443.827	1.30134	1.17607	1.43997		0.902448	1.21288	1.02425	1.43624		14.1892	0.918036	0.814232	1.03507		9.41065	1.41536	1.27322	1.57336		73.2663	1.11059	1.06101	1.16248
2.9011	1.32828	1.2301	1.4343		1.9346	1.02928	1.02001	1.03864		2.26103	1.24786	0.986826	1.57794		61.596	0.936804	0.772793	1.13562		446.565	1.30581	1.17781	1.44772		0.908019	1.21481	1.02361	1.44172		14.2768	0.916546	0.811314	1.03543		9.46874	1.41907	1.2746	1.57992		73.7186	1.11487	1.06225	1.17009
2.93439	1.33319	1.23288	1.44167		1.96622	1.04941	1.03455	1.06447		2.2749	1.25074	0.985922	1.58669		61.9739	0.936481	0.770365	1.13842		449.302	1.31029	1.17955	1.45553		0.913589	1.21674	1.02296	1.44723		14.3644	0.915058	0.808405	1.03578		9.52683	1.42279	1.27597	1.58652		74.1709	1.11917	1.0634	1.17786
2.96769	1.33813	1.23566	1.44909		1.99783	1.06926	1.04979	1.08909		2.28877	1.25363	0.985018	1.59549		62.3518	0.936158	0.767943	1.14122		452.04	1.31479	1.18129	1.46338		0.91916	1.21868	1.02231	1.45276		14.452	0.913573	0.805504	1.03614		9.58492	1.42653	1.27734	1.59315		74.6231	1.12348	1.06447	1.18576
3.00098	1.34307	1.23843	1.45655		2.02945	1.08842	1.06546	1.11187		2.30264	1.25653	0.984114	1.60435		62.7296	0.935835	0.765529	1.14403		454.778	1.3193	1.18302	1.47128		0.924731	1.22062	1.02166	1.45832		14.5396	0.912091	0.80261	1.0365		9.64302	1.43027	1.2787	1.59981		75.0754	1.12781	1.06547	1.1938
3.03427	1.34804	1.24121	1.46407		2.06107	1.10692	1.08133	1.13311		2.31652	1.25943	0.98321	1.61325		63.1075	0.935512	0.76312	1.14685		457.516	1.32383	1.18476	1.47923		0.930301	1.22256	1.02101	1.46389		14.6272	0.91061	0.799725	1.03687		9.70111	1.43402	1.28006	1.6065		75.5276	1.13216	1.06642	1.20195
3.06757	1.35303	1.24398	1.47163		2.09268	1.12484	1.09713	1.15324		2.33039	1.26234	0.982306	1.6222		63.4854	0.935189	0.760719	1.14967		460.254	1.32838	1.18649	1.48723		0.935872	1.2245	1.02036	1.46949		14.7148	0.909132	0.796848	1.03724		9.7592	1.43779	1.28142	1.61323		75.9799	1.13652	1.06731	1.21022
3.10086	1.35803	1.24675	1.47924		2.1243	1.14225	1.11253	1.17276		2.34426	1.26525	0.981402	1.6312		63.8633	0.934866	0.758324	1.15251		462.991	1.33294	1.18821	1.49528		0.941443	1.22645	1.01971	1.47512		14.8024	0.907657	0.79398	1.03761		9.81729	1.44156	1.28278	1.61999		76.4322	1.1409	1.06817	1.21859
3.13415	1.36305	1.24952	1.4869		2.15592	1.15925	1.12719	1.19223		2.35813	1.26817	0.980498	1.64025		64.2412	0.934544	0.755936	1.15535		465.729	1.33751	1.18994	1.50338		0.947013	1.22841	1.01906	1.48076		14.8899	0.906183	0.791119	1.03798		9.87538	1.44534	1.28414	1.62678		76.8844	1.1453	1.06898	1.22707
3.16745	1.36809	1.25229	1.49461		2.18753	1.17595	1.14084	1.21214		2.372	1.2711	0.979594	1.64936		64.6191	0.934221	0.753554	1.1582		468.467	1.3421	1.19166	1.51153		0.952584	1.23036	1.0184	1.48643		14.9775	0.904713	0.788268	1.03836		9.93347	1.44913	1.28549	1.63361		77.3367	1.14972	1.06977	1.23564
3.20074	1.37315	1.25506	1.50236		2.21915	1.19243	1.15335	1.23285		2.38587	1.27404	0.978691	1.65852		64.997	0.933899	0.75118	1.16106		471.205	1.34671	1.19339	1.51973		0.958155	1.23232	1.01775	1.49213		15.0651	0.903244	0.785424	1.03874		9.99156	1.45294	1.28684	1.64047		77.7889	1.15415	1.07053	1.2443
3.23403	1.37823	1.25783	1.51016		2.25076	1.20883	1.16477	1.25455		2.39974	1.27698	0.977787	1.66772		65.3749	0.933577	0.748812	1.16393		473.943	1.35133	1.19511	1.52798		0.963725	1.23428	1.01709	1.49785		15.1527	0.901778	0.782589	1.03912		10.0496	1.45675	1.28819	1.64736		78.2412	1.1586	1.07126	1.25306
3.26733	1.38333	1.2606	1.51801		2.28238	1.22525	1.17532	1.2773		2.41362	1.27993	0.976884	1.67698		65.7528	0.933255	0.746451	1.16681		476.681	1.35597	1.19683	1.53627		0.969296	1.23625	1.01644	1.50359		15.2403	0.900315	0.779763	1.0395		10.1077	1.46057	1.28954	1.65428		78.6935	1.16306	1.07197	1.2619
3.30062	1.38845	1.26337	1.52591		2.314	1.24183	1.18529	1.30106		2.42749	1.28289	0.975981	1.6863		66.1307	0.932933	0.744097	1.16969		479.418	1.36062	1.19855	1.54462		0.974867	1.23821	1.01578	1.50935		15.3279	0.898853	0.776946	1.03989		10.1658	1.4644	1.29088	1.66124		79.1457	1.16755	1.07266	1.27083
3.33391	1.39358	1.26614	1.53386		2.34561	1.25862	1.19491	1.32573		2.44136	1.28585	0.975078	1.69566		66.5085	0.932611	0.741749	1.17258		482.156	1.36529	1.20027	1.55301		0.980437	1.24018	1.01513	1.51514		15.4155	0.897394	0.774137	1.04028		10.2239	1.46824	1.29223	1.66823		79.598	1.17205	1.07334	1.27984
3.36721	1.39874	1.26891	1.54185		2.37723	1.27565	1.2043	1.35122		2.45523	1.28882	0.974176	1.70508		66.8864	0.932289	0.739408	1.17548		484.894	1.36998	1.20198	1.56146		0.986008	1.24216	1.01447	1.52095		15.5031	0.895938	0.771337	1.04067		10.282	1.4721	1.29357	1.67526		80.0503	1.17657	1.07399	1.28894
3.4005	1.40391	1.27168	1.54989		2.40885	1.2929	1.21354	1.37745		2.4691	1.29179	0.973274	1.71456		67.2643	0.931967	0.737075	1.17839		487.632	1.37468	1.2037	1.56995		0.991579	1.24414	1.01381	1.52678		15.5907	0.894484	0.768546	1.04106		10.3401	1.47596	1.29491	1.68232		80.5025	1.1811	1.07464	1.29811
3.4338	1.4091	1.27445	1.55798		2.44046	1.31039	1.22268	1.40439		2.48297	1.29478	0.972372	1.72408		67.6422	0.931646	0.734748	1.18131		490.37	1.3794	1.20542	1.5785		0.997149	1.24612	1.01316	1.53264		15.6782	0.893032	0.765764	1.04145		10.3982	1.47983	1.29625	1.68941		80.9548	1.18566	1.07527	1.30737
3.46709	1.41431	1.27723	1.56611		2.47208	1.32811	1.23175	1.43202		2.49684	1.29777	0.971471	1.73366		68.0201	0.931324	0.732427	1.18423		493.107	1.38414	1.20713	1.58709		1.00272	1.2481	1.0125	1.53852		15.7658	0.891582	0.76299	1.04185		10.4563	1.48371	1.29759	1.69653		81.407	1.19023	1.07589	1.31671
3.50038	1.41954	1.28	1.57429		2.5037	1.34608	1.24078	1.4603		2.51071	1.30076	0.970569	1.7433		68.398	0.931003	0.730114	1.18717		495.845	1.38889	1.20885	1.59574		1.00829	1.25009	1.01184	1.54443		15.8534	0.890135	0.760225	1.04224		10.5144	1.48761	1.29893	1.70369		81.8593	1.19481	1.07651	1.32612
3.53368	1.42479	1.28278	1.58252		2.53531	1.36428	1.2498	1.48925		2.52459	1.30377	0.969669	1.75298		68.7759	0.930682	0.727807	1.19011		498.583	1.39365	1.21056	1.60444		1.01386	1.25208	1.01118	1.55036		15.941	0.888691	0.757469	1.04264		10.5725	1.49151	1.30027	1.71088		82.3116	1.19942	1.07711	1.33562
3.56697	1.43006	1.28556	1.5908		2.56693	1.38274	1.25882	1.51885		2.53846	1.30678	0.968768	1.76273		69.1538	0.930361	0.725507	1.19306		501.321	1.39844	1.21228	1.61318		1.01943	1.25407	1.01052	1.55631		16.0286	0.887248	0.754722	1.04304		10.6306	1.49542	1.30161	1.7181		82.7638	1.20404	1.0777	1.3452
3.60026	1.43535	1.28835	1.59913		2.59855	1.40144	1.26785	1.54911		2.55233	1.3098	0.967868	1.77252		69.5317	0.93004	0.723214	1.19601		504.059	1.40324	1.214	1.62198		1.025	1.25606	1.00986	1.56229		16.1162	0.885808	0.751984	1.04345		10.6886	1.49935	1.30294	1.72536		83.2161	1.20869	1.07829	1.35485
3.63356	1.44066	1.29113	1.6075		2.63016	1.42039	1.27689	1.58002		2.5662	1.31282	0.966969	1.78238		69.9095	0.929719	0.720928	1.19898		506.797	1.40806	1.21571	1.63083		1.03057	1.25806	1.0092	1.56829		16.2038	0.88437	0.749255	1.04385		10.7467	1.50328	1.30428	1.73265		83.6683	1.21334	1.07887	1.36458
3.66685	1.44599	1.29392	1.61593		2.66178	1.43961	1.28597	1.6116		2.58007	1.31585	0.96607	1.79229		70.2874	0.929398	0.718649	1.20195		509.534	1.41289	1.21743	1.63973		1.03614	1.26007	1.00854	1.57432		16.2914	0.882935	0.746535	1.04426		10.8048	1.50723	1.30561	1.73998		84.1206	1.21802	1.07944	1.37439
3.70014	1.45134	1.29671	1.6244		2.69339	1.45908	1.29507	1.64385		2.59394	1.31889	0.965171	1.80225		70.6653	0.929078	0.716376	1.20493		512.272	1.41774	1.21914	1.64868		1.04171	1.26207	1.00788	1.58037		16.3789	0.881502	0.743824	1.04466		10.8629	1.51118	1.30694	1.74734		84.5729	1.22272	1.08001	1.38428
3.73344	1.4567	1.2995	1.63292		2.72501	1.47881	1.30421	1.67679		2.60781	1.32194	0.964273	1.81227		71.0432	0.928757	0.714111	1.20792		515.01	1.4226	1.22086	1.65769		1.04729	1.26408	1.00722	1.58644		16.4665	0.880071	0.741122	1.04507		10.921	1.51515	1.30828	1.75473		85.0251	1.22743	1.08057	1.39425
3.76673	1.46209	1.3023	1.64149		2.75663	1.49882	1.3134	1.71041		2.62169	1.32499	0.963375	1.82235		71.4211	0.928437	0.711852	1.21092		517.748	1.42749	1.22258	1.66674		1.05286	1.26609	1.00656	1.59254		16.5541	0.878643	0.738428	1.04548		10.9791	1.51912	1.30961	1.76215		85.4774	1.23216	1.08113	1.4043
3.80002	1.4675	1.3051	1.65011		2.78824	1.51909	1.32263	1.74473		2.63556	1.32805	0.962477	1.83248		71.799	0.928116	0.709599	1.21392		520.486	1.43239	1.2243	1.67585		1.05843	1.26811	1.0059	1.59866		16.6417	0.877217	0.735744	1.04589		11.0372	1.52311	1.31094	1.76961		85.9296	1.23691	1.08168	1.41442
3.83332	1.47293	1.3079	1.65877		2.81986	1.53964	1.3319	1.77977		2.64943	1.33112	0.961581	1.84267		72.1769	0.927796	0.707354	1.21694		523.223	1.4373	1.22601	1.68501		1.064	1.27013	1.00524	1.60481		16.7293	0.875793	0.733069	1.0463		11.0953	1.5271	1.31227	1.77711		86.3819	1.24168	1.08223	1.42462
3.86661	1.47837	1.31071	1.66749		2.85148	1.56046	1.34122	1.81553		2.6633	1.33419	0.960684	1.85292		72.5548	0.927476	0.705115	1.21996		525.961	1.44224	1.22773	1.69422		1.06957	1.27215	1.00458	1.61098		16.8169	0.874371	0.730402	1.04672		11.1534	1.53111	1.3136	1.78463		86.8342	1.24647	1.08277	1.43491
3.8999	1.48384	1.31352	1.67625		2.88309	1.58157	1.3506	1.85203		2.67717	1.33727	0.959788	1.86323		72.9327	0.927156	0.702883	1.22299		528.699	1.44719	1.22945	1.70348		1.07514	1.27417	1.00392	1.61718		16.9045	0.872952	0.727745	1.04713		11.2115	1.53513	1.31493	1.7922		87.2864	1.25127	1.08331	1.44527
3.9332	1.48933	1.31633	1.68507		2.91471	1.60296	1.36003	1.88928		2.69104	1.34036	0.958893	1.87359		73.3106	0.926836	0.700658	1.22603		531.437	1.45216	1.23117	1.7128		1.08071	1.2762	1.00326	1.6234		16.9921	0.871535	0.725097	1.04755		11.2695	1.53916	1.31626	1.79979		87.7387	1.2561	1.08385	1.45571
3.96649	1.49484	1.31915	1.69393		2.94633	1.62464	1.36951	1.9273		2.70491	1.34346	0.957998	1.88401		73.6884	0.926516	0.698439	1.22907		534.175	1.45714	1.23289	1.72217		1.08628	1.27823	1.0026	1.62964		17.0796	0.870121	0.722457	1.04797		11.3276	1.54319	1.31759	1.80742		88.191	1.26094	1.08439	1.46623
3.99978	1.50037	1.32197	1.70284		2.97794	1.64662	1.37905	1.96609		2.71879	1.34656	0.957104	1.89449		74.0663	0.926197	0.696228	1.23213		536.913	1.46214	1.23462	1.7316		1.09185	1.28027	1.00194	1.63591		17.1672	0.868709	0.719826	1.04838		11.3857	1.54724	1.31892	1.81509		88.6432	1.2658	1.08492	1.47684
4.03308	1.50592	1.32479	1.71181		3.00956	1.66889	1.38865	2.00568		2.73266	1.34967	0.95621	1.90503		74.4442	0.925877	0.694023	1.23519		539.65	1.46716	1.23634	1.74107		1.09742	1.28231	1.00128	1.64221		17.2548	0.867299	0.717205	1.0488		11.4438	1.5513	1.32025	1.82279		89.0955	1.27068	1.08545	1.48752
4.06637	1.51148	1.32762	1.72082		3.04118	1.69146	1.39831	2.04607		2.74653	1.35279	0.955317	1.91563		74.8221	0.925558	0.691824	1.23826		542.388	1.4722	1.23806	1.7506		1.10299	1.28435	1.00062	1.64853		17.3424	0.865891	0.714592	1.04922		11.5019	1.55537	1.32158	1.83052		89.5477	1.27558	1.08597	1.49828
4.09966	1.51707	1.33045	1.72988		3.07279	1.71434	1.40802	2.08729		2.7604	1.35591	0.954425	1.92629		75.2	0.925238	0.689633	1.24134		545.126	1.47725	1.23979	1.76019		1.10856	1.28639	0.999955	1.65488		17.43	0.864486	0.711988	1.04965		11.56	1.55945	1.32291	1.83829		90	1.28049	1.0865	1.50913

## Sheet: Figure 3E
	Path a	Path b	Proportion mediated (%)	95% CI, lower	95% CI, upper	P value	N
CRP	0.234	-0.032	1.84	1.04345	2.53296	0	352277
Leukocyte	0.13	-0.052	1.68	1.2106	2.11511	0	343368
Lymphocyte	0.032	-0.022	0.174	0.0728478	0.273343	0	342771
Lymphocyte%	-0.076	0.022	0.412	0.171001	0.681173	0	342775
Platelet	0.046	-0.028	0.318	0.166974	0.470559	0	343371
Monocyte	0.064	-0.024	0.379	0.22134	0.602692	0	342771
Monocyte%	-0.028	0.014	0.0969	-0.00585141	0.197101	0.16	342775
Neutrophil	0.144	-0.05	1.79	1.33168	2.25289	0	342771
Neutrophil%	0.072	-0.024	0.426	0.172808	0.659956	0	342775

[truncated: 15 more sheets: Figure 4A, Figure 4B, Figure 4C, Figure 5, Figure S1, Figure S2, Figure S3A, Figure S3B, Figure S3C, Figure S4A, Figure S4B, Figure S4C, Figure S5, Figure S6, Figure S7]
